# Supplementary material for: RNA-Seq analysis reveals that multiple phytohormone biosynthesis and signal transduction pathways are reprogrammed in curled-cotyledons mutant of soybean [Glycine max (L.) Merr.]
Source: BMC Genomics. 2014 Jun 21;15(1):510. doi: 10.1186/1471-2164-15-510 (PMC4078243; doi:10.1186/1471-2164-15-510)
Supplement: Supplementary file 1 — Additional file 1: 1093 differentially expressed genes between WT and cco . (XLS 91 KB) [file 12864_2014_6175_MOESM1_ESM.xls]

Additional file 1:	Differentially expressed genes between WT and cco.
geneID	geneLength	MU_7-Expression	CK_7-Expression	MU_7-RPKM	CK_7-RPKM	log2 Ratio(MU_7/CK_7)	Up-Down-Regulation(MU_7/CK_7)	P-value	FDR
Glyma03g32090	612	0	18	0	0.679714461	-9.408785006	Down	6.13E-06	4.06E-05
Glyma09g35460	522	0	13	0	0.575543662	-9.168781569	Down	0.000173155	0.000847547
Glyma03g35760	1114	0	24	0	0.497887792	-8.959676831	Down	1.11E-07	9.66E-07
Glyma06g11590	1002	0	20	0	0.461283267	-8.849509149	Down	1.61E-06	1.18E-05
Glyma03g02620	733	0	14	0	0.441397112	-8.785933381	Down	8.88E-05	0.000463666
Glyma11g33400	958	0	17	0	0.410099122	-8.679828843	Down	1.20E-05	7.47E-05
Glyma11g13240	1003	0	14	0	0.322576354	-8.333496879	Down	8.88E-05	0.000463607
Glyma03g27750	1522	0	20	0	0.303683202	-8.246423299	Down	1.61E-06	1.18E-05
Glyma12g11110	2401	0	16	0	0.154004443	-7.266828159	Down	2.33E-05	0.000137855
Glyma13g32270	2842	0	14	0	0.113843801	-6.83091193	Down	8.88E-05	0.000463547
Glyma11g27320	440	1	22	0.055248428	1.155514584	-4.386458253	Down	5.17E-06	3.47E-05
Glyma02g03280	810	3	60	0.090034475	1.711873457	-4.248954729	Down	2.02E-14	3.58E-13
Glyma02g07820	862	1	17	0.028201054	0.455771413	-4.014489476	Down	0.000116869	0.0005945
Glyma15g15980	1076	1	17	0.022592294	0.365125426	-4.014489476	Down	0.000116869	0.000594425
Glyma03g41320	1395	10	149	0.174260273	2.468411082	-3.82426706	Down	1.10E-31	5.08E-30
Glyma20g37670	1238	2	26	0.039271903	0.48535346	-3.627466352	Down	3.04E-06	2.13E-05
Glyma18g06310	1572	2	22	0.030927873	0.323426474	-3.386458253	Down	3.29E-05	0.000188788
Glyma19g00320	531	2	22	0.091560483	0.957488544	-3.386458253	Down	3.29E-05	0.000188815
Glyma12g03780	861	2	22	0.056467615	0.590506872	-3.386458253	Down	3.29E-05	0.000188762
Glyma10g35010	1322	2	20	0.036776563	0.349626198	-3.248954729	Down	0.000106499	0.000546882
Glyma03g23780	3006	2	20	0.016173858	0.153761089	-3.248954729	Down	0.000106499	0.000546951
Glyma08g21380	2006	404	3909	4.895792865	45.03396318	-3.201399021	Down	0	0
Glyma14g35890	3794	176	1657	1.127685354	10.09324019	-3.161952903	Down	3.79E-286	2.37E-283
Glyma06g37810	419	8	64	0.464139535	3.529972952	-2.927026634	Down	1.34E-11	1.88E-10
Glyma19g05080	1011	3	22	0.072134446	0.502894576	-2.801495752	Down	0.000145656	0.000724719
Glyma13g09460	1106	5	36	0.109897415	0.752233725	-2.775023541	Down	9.90E-07	7.49E-06
Glyma02g43760	616	5	34	0.197315813	1.275568047	-2.692561381	Down	2.94E-06	2.06E-05
Glyma10g43720	811	7	47	0.209821402	1.339314067	-2.674260564	Down	3.66E-08	3.40E-07
Glyma13g27880	534	4	26	0.182092196	1.125220194	-2.627466352	Down	6.06E-05	0.000327972
Glyma14g01290	1852	503	3056	6.602366087	38.13447697	-2.530040873	Down	0	0
Glyma09g07750	696	4	24	0.139708667	0.796906609	-2.511989135	Down	0.000176265	0.000859561
Glyma02g00990	1883	11	65	0.142008704	0.797753032	-2.489962829	Down	4.17E-10	4.97E-09
Glyma02g40230	1326	8	47	0.146662493	0.819143068	-2.481615486	Down	1.28E-07	1.10E-06
Glyma02g27070	757	5	29	0.160563462	0.88533482	-2.463079535	Down	4.20E-05	0.000235761
Glyma10g35000	546	6	32	0.267135254	1.354449329	-2.342064134	Down	2.82E-05	0.000164311
Glyma19g39310	1747	7	37	0.097404211	0.489456664	-2.329125078	Down	6.81E-06	4.46E-05
Glyma08g16550	393	11	54	0.680413205	3.175459924	-2.222482518	Down	1.09E-07	9.45E-07
Glyma07g09400	1690	11	54	0.158226266	0.738435355	-2.222482518	Down	1.09E-07	9.45E-07
Glyma08g10290	1632	6	29	0.089372456	0.41066082	-2.200045129	Down	0.000127682	0.000643791
Glyma02g47280	1494	20	91	0.325425812	1.407654981	-2.11289318	Down	1.93E-11	2.66E-10
Glyma15g00450	1797	11	50	0.148804891	0.643024254	-2.111451205	Down	7.58E-07	5.84E-06
Glyma15g07930	1242	28	126	0.548035932	2.344522343	-2.096951636	Down	3.44E-15	6.49E-14
Glyma14g00850	948	8	36	0.205141841	0.877606013	-2.096951636	Down	3.20E-05	0.000183729
Glyma11g11230	1000	14	63	0.340330314	1.455948375	-2.096951636	Down	3.00E-08	2.83E-07
Glyma17g01620	1179	12	53	0.247422984	1.038885037	-2.069984588	Down	4.87E-07	3.86E-06
Glyma06g07030	1695	8	35	0.114734198	0.477203663	-2.056309651	Down	5.16E-05	0.000283174
Glyma06g36170	604	11	48	0.442719188	1.836579471	-2.052557516	Down	1.97E-06	1.42E-05
Glyma07g14010	1717	65	271	0.920270838	3.647576612	-1.986807863	Down	5.18E-29	2.17E-27
Glyma11g18300	1273	12	50	0.229152944	0.907709806	-1.985920323	Down	1.99E-06	1.44E-05
Glyma06g12890	1535	13	54	0.205876877	0.813000489	-1.981474418	Down	7.89E-07	6.06E-06
Glyma11g07750	637	14	58	0.534270508	2.104233779	-1.977652707	Down	3.14E-07	2.56E-06
Glyma06g02420	838	9	37	0.261078488	1.020382806	-1.966554999	Down	5.18E-05	0.000284116
Glyma07g31790	809	12	48	0.360583063	1.371191595	-1.927026634	Down	5.00E-06	3.37E-05
Glyma12g05000	1600	10	40	0.151933176	0.577757292	-1.927026634	Down	3.22E-05	0.000185158
Glyma15g18320	1000	10	39	0.243093081	0.901301375	-1.890500758	Down	5.09E-05	0.000280097
Glyma12g29090	754	186	713	5.99672588	21.85363125	-1.86562609	Down	7.10E-68	8.18E-66
Glyma16g18700	729	17	65	0.566883729	2.060588421	-1.861931606	Down	1.92E-07	1.61E-06
Glyma08g16520	974	38	144	0.948412432	3.416716633	-1.849024122	Down	9.08E-15	1.66E-13
Glyma08g06650	708	9	34	0.309016629	1.109816267	-1.844564474	Down	0.000204998	0.000982715
Glyma07g09140	1446	9	34	0.151302748	0.543395516	-1.844564474	Down	0.000204998	0.000982831
Glyma12g27390	580	22	82	0.922077205	3.267317098	-1.82514702	Down	7.45E-09	7.62E-08
Glyma13g32390	1577	10	37	0.154149069	0.542219906	-1.814551905	Down	0.000125374	0.000633331
Glyma07g17060	423	23	81	1.321782712	4.425375001	-1.743314681	Down	2.61E-08	2.48E-07
Glyma19g38900	1192	20	70	0.407874298	1.357148001	-1.734381556	Down	2.60E-07	2.15E-06
Glyma08g09920	2072	14	49	0.164252082	0.546527168	-1.734381556	Down	1.75E-05	0.000106236
Glyma09g40740	1068	19	66	0.432468965	1.428164092	-1.72349324	Down	6.48E-07	5.05E-06
Glyma04g07040	989	11	38	0.270376531	0.887958628	-1.715522529	Down	0.000183499	0.00089078
Glyma09g37600	742	11	38	0.360380579	1.183545935	-1.715522529	Down	0.000183499	0.000890887
Glyma17g06410	1073	13	44	0.294520975	0.947672725	-1.686018535	Down	6.77E-05	0.000362943
Glyma02g42590	471	16	54	0.825793907	2.64958758	-1.681914137	Down	1.00E-05	6.36E-05
Glyma15g17320	1053	16	54	0.369372203	1.185143163	-1.681914137	Down	1.00E-05	6.36E-05
Glyma12g12230	1911	10561	35510	134.3435914	429.432997	-1.676505548	Down	0	0
Glyma15g11980	1222	17	57	0.338181864	1.077975962	-1.672453807	Down	6.13E-06	4.06E-05
Glyma20g08520	844	18	60	0.51844496	1.64291173	-1.663992229	Down	3.75E-06	2.58E-05
Glyma11g12410	2178	114	378	1.272388029	4.010877067	-1.656379044	Down	2.04E-31	9.37E-30
Glyma15g08040	2631	35	115	0.323384943	1.010141977	-1.643233668	Down	1.85E-10	2.29E-09
Glyma06g44500	573	14	46	0.593944701	1.855276469	-1.643233668	Down	6.27E-05	0.00033821
Glyma09g42020	1638	32	104	0.474907119	1.467320106	-1.627466352	Down	1.78E-09	1.98E-08
Glyma13g44900	1355	13	42	0.233225835	0.716333764	-1.618904339	Down	0.000156902	0.000774985
Glyma06g05430	1587	34	109	0.520804333	1.587285313	-1.607748118	Down	1.01E-09	1.16E-08
Glyma14g06270	1117	90	288	1.958672992	5.958606984	-1.605098539	Down	2.63E-23	8.37E-22
Glyma16g02420	1183	16	51	0.328781851	0.99630167	-1.599451976	Down	3.49E-05	0.000199322
Glyma17g03600	937	23	73	0.596706603	1.800481635	-1.593289237	Down	7.29E-07	5.64E-06
Glyma07g38150	1153	30	95	0.632505849	1.90414372	-1.589991647	Down	1.59E-08	1.55E-07
Glyma15g41670	1358	15	47	0.26851224	0.799840728	-1.57472489	Down	8.67E-05	0.000454684
Glyma02g07880	1280	16	50	0.303866352	0.902745768	-1.570882824	Down	5.26E-05	0.000287687
Glyma06g02050	1889	17	53	0.218770904	0.648409454	-1.567484248	Down	3.19E-05	0.000183456
Glyma03g36660	1611	17	53	0.256522805	0.76030134	-1.567484248	Down	3.19E-05	0.00018343
Glyma13g32160	873	18	56	0.501222848	1.482447118	-1.564456555	Down	1.94E-05	0.000116397
Glyma19g32920	870	99	307	2.766231615	8.155010969	-1.55976486	Down	8.41E-24	2.76E-22
Glyma10g28980	2023	16	49	0.192263436	0.55976485	-1.541736478	Down	7.87E-05	0.000416563
Glyma17g37800	1464	27	82	0.448327404	1.294428905	-1.529691137	Down	3.38E-07	2.75E-06
Glyma10g38890	1365	40	120	0.712360678	2.031673993	-1.511989135	Down	8.77E-10	1.01E-08
Glyma14g40250	597	18	54	0.732943964	2.090378141	-1.511989135	Down	4.31E-05	0.000241462
Glyma03g42420	469	18	54	0.932979843	2.660886461	-1.511989135	Down	4.31E-05	0.000241495
Glyma08g16530	396	22	65	1.350517119	3.793355956	-1.489962829	Down	8.72E-06	5.59E-05
Glyma16g05350	1494	241	705	3.921381031	10.90545892	-1.475616745	Down	1.41E-48	1.10E-46
Glyma19g42660	4368	21	61	0.116871674	0.322739879	-1.465446549	Down	2.11E-05	0.000125739
Glyma05g14860	1366	31	90	0.551675368	1.522640008	-1.46468342	Down	2.24E-07	1.87E-06
Glyma01g35460	735	37	106	1.223733879	3.332912812	-1.445493723	Down	2.56E-08	2.43E-07
Glyma14g05540	1535	21	60	0.332570339	0.903333876	-1.441599807	Down	3.10E-05	0.000178712
Glyma08g24020	826	27	77	0.794614188	2.154349224	-1.438925673	Down	2.34E-06	1.67E-05
Glyma10g35460	2172	19	54	0.212650486	0.574565263	-1.433986623	Down	8.40E-05	0.000441766
Glyma05g28850	1496	27	76	0.438737513	1.174052251	-1.420066646	Down	3.41E-06	2.36E-05
Glyma19g31940	1268	83	233	1.591224428	4.246607224	-1.416173348	Down	3.56E-16	7.27E-15
Glyma14g37470	2874	35	98	0.296042375	0.788033606	-1.412453462	Down	1.43E-07	1.23E-06
Glyma13g44260	941	25	70	0.645837092	1.719150284	-1.412453462	Down	9.13E-06	5.84E-05
Glyma05g22090	2911	38	106	0.317332088	0.841528999	-1.407019575	Down	4.83E-08	4.43E-07
Glyma02g47200	1479	28	78	0.460216787	1.218798344	-1.405073931	Down	3.03E-06	2.12E-05
Glyma11g07660	1614	28	78	0.421722818	1.116854244	-1.405073931	Down	3.03E-06	2.12E-05
Glyma06g15230	780	18	50	0.560984034	1.481428953	-1.400957823	Down	0.000202618	0.000972681
Glyma11g06460	834	18	50	0.524661327	1.385509093	-1.400957823	Down	0.000202618	0.000972566
Glyma12g09730	639	1314	3630	49.98815476	131.2838165	-1.393030907	Down	1.41E-222	6.44E-220
Glyma14g04970	1132	48	132	1.030783384	2.694839665	-1.386458253	Down	1.65E-09	1.84E-08
Glyma07g23800	842	49	134	1.414674702	3.677884898	-1.378405981	Down	1.47E-09	1.64E-08
Glyma20g24390	1572	21	57	0.324742666	0.837968591	-1.367599226	Down	9.60E-05	0.000497817
Glyma02g38590	2272	27	73	0.288887025	0.742540181	-1.361963691	Down	1.04E-05	6.56E-05
Glyma03g33020	1456	79	213	1.318980318	3.380832504	-1.357955506	Down	4.38E-14	7.58E-13
Glyma15g38480	1348	32	86	0.577075564	1.474395463	-1.353291389	Down	1.87E-06	1.36E-05
Glyma11g36900	979	22	59	0.546276587	1.392755065	-1.350238065	Down	8.46E-05	0.000444557
Glyma09g08260	1371	118	314	2.092267221	5.29294791	-1.339004334	Down	1.14E-19	2.95E-18
Glyma08g45540	1035	103	274	2.419187186	6.118086877	-1.33855819	Down	2.39E-17	5.32E-16
Glyma17g37460	1416	35	93	0.600865667	1.517836953	-1.336902429	Down	8.94E-07	6.81E-06
Glyma04g41990	1453	227	603	3.79780657	9.59085057	-1.336492339	Down	3.19E-36	1.74E-34
Glyma04g10050	1191	29	77	0.591914304	1.494116254	-1.33583218	Down	8.07E-06	5.22E-05
Glyma06g07270	689	137	362	4.833636015	12.14212712	-1.328840438	Down	3.36E-22	1.01E-20
Glyma06g06080	1155	25	66	0.526175501	1.320588096	-1.327564564	Down	3.99E-05	0.000225103
Glyma14g26460	733	186	490	6.168528395	15.44889893	-1.324505762	Down	2.36E-29	9.97E-28
Glyma09g01890	1184	24	63	0.492756246	1.229686128	-1.319344057	Down	6.52E-05	0.000351069
Glyma03g26650	801	33	86	1.001507077	2.481254786	-1.30889727	Down	3.37E-06	2.34E-05
Glyma17g37900	1532	101	262	1.602637155	3.952282257	-1.302238153	Down	5.02E-16	1.02E-14
Glyma18g44670	891	146	378	3.983343421	9.804366164	-1.2994445	Down	2.20E-22	6.66E-21
Glyma12g36380	1505	67	172	1.082208402	2.641176191	-1.287202199	Down	7.70E-11	9.99E-10
Glyma08g07310	534	60	154	2.731382937	6.664765763	-1.286922579	Down	7.59E-10	8.77E-09
Glyma08g01180	790	29	74	0.892367008	2.164761498	-1.278499005	Down	2.35E-05	0.000138732
Glyma07g06200	1249	48	122	0.934224812	2.257370363	-1.272801471	Down	5.78E-08	5.23E-07
Glyma17g05100	1180	24	61	0.494426606	1.194684569	-1.272801471	Down	0.000133148	0.000668533
Glyma01g36620	925	61	155	1.60310032	3.872535361	-1.272413702	Down	9.40E-10	1.08E-08
Glyma16g30180	2909	228	577	1.905301566	4.583925161	-1.266564129	Down	4.27E-32	2.01E-30
Glyma07g02940	2799	31	78	0.269234924	0.644016703	-1.258232543	Down	1.79E-05	0.00010825
Glyma12g01090	605	33	83	1.325962262	3.170502824	-1.257671946	Down	9.65E-06	6.14E-05
Glyma02g02650	1491	30	75	0.489120888	1.162489521	-1.248954729	Down	2.90E-05	0.000168676
Glyma02g00280	2383	2562	6401	26.13531156	62.0767843	-1.248053467	Down	0	0
Glyma10g36270	1134	55	137	1.179022881	2.791984091	-1.243699004	Down	1.61E-08	1.58E-07
Glyma11g05150	1087	45	112	1.006365102	2.381189206	-1.24252846	Down	3.40E-07	2.76E-06
Glyma03g36930	2383	37	92	0.377442048	0.892214366	-1.241135225	Down	3.96E-06	2.71E-05
Glyma17g33450	1094	33	82	0.733278947	1.732215646	-1.24018452	Down	1.36E-05	8.42E-05
Glyma02g01040	942	29	72	0.748375728	1.76639172	-1.238970641	Down	4.71E-05	0.000261946
Glyma06g21450	1263	91	225	1.751502011	4.117035333	-1.233013185	Down	5.98E-13	9.37E-12
Glyma06g44080	1757	36	89	0.498084857	1.170640842	-1.232835064	Down	6.39E-06	4.21E-05
Glyma07g31280	1962	106	262	1.313346923	3.086083801	-1.232529181	Down	7.81E-15	1.43E-13
Glyma09g37370	273	70	173	6.233155932	14.64498337	-1.232371845	Down	2.84E-10	3.45E-09
Glyma07g05520	703	51	126	1.76354867	4.142100641	-1.231881216	Down	7.64E-08	6.79E-07
Glyma11g27900	1069	28	69	0.636726499	1.491683934	-1.228196169	Down	7.64E-05	0.000405026
Glyma10g28820	1114	26	64	0.567362667	1.327700778	-1.226586916	Down	0.000142694	0.000711722
Glyma01g42840	810	63	155	1.890723966	4.422339764	-1.225871116	Down	2.79E-09	3.03E-08
Glyma10g04670	1255	37	91	0.716688766	1.675726328	-1.225367909	Down	5.56E-06	3.72E-05
Glyma18g05720	1722	122	300	1.722262249	4.026183218	-1.225107987	Down	1.26E-16	2.65E-15
Glyma19g37380	601	29	70	1.172994902	2.691714504	-1.198328656	Down	9.31E-05	0.000484161
Glyma15g05260	1112	29	70	0.63396577	1.454784548	-1.198328656	Down	9.31E-05	0.000484223
Glyma01g42360	1360	184	442	3.288906395	7.510844793	-1.191367238	Down	8.07E-23	2.50E-21
Glyma11g14990	685	50	120	1.774402054	4.048518249	-1.19006104	Down	3.33E-07	2.70E-06
Glyma19g27530	851	73	175	2.085287302	4.752410156	-1.188413187	Down	7.06E-10	8.20E-09
Glyma20g03090	772	101	242	3.180362852	7.244417856	-1.187678389	Down	4.12E-13	6.54E-12
Glyma07g05690	1737	43	103	0.60178483	1.370385747	-1.187262407	Down	2.40E-06	1.71E-05
Glyma07g15060	963	3156	7554	79.66788835	181.2825995	-1.186170213	Down	0	0
Glyma02g42750	915	28	67	0.743891397	1.692229008	-1.185760903	Down	0.000150408	0.000745987
Glyma10g27700	1676	62	148	0.899270349	2.040765613	-1.18228369	Down	1.67E-08	1.63E-07
Glyma13g14190	1904	118	281	1.506564265	3.410710063	-1.178809905	Down	7.85E-15	1.44E-13
Glyma07g38160	1547	83	197	1.304248594	2.942939534	-1.174039022	Down	9.17E-11	1.18E-09
Glyma14g03200	1364	33	78	0.588128423	1.321556269	-1.168034734	Down	5.22E-05	0.000286183
Glyma09g26440	1264	50	118	0.961602379	2.157448115	-1.165813494	Down	6.40E-07	4.99E-06
Glyma13g32810	1631	31	73	0.462040805	1.034366212	-1.162654883	Down	9.72E-05	0.00050311
Glyma04g40170	1193	116	273	2.363687966	5.288440592	-1.16180278	Down	3.73E-14	6.48E-13
Glyma14g30940	1502	43	101	0.695938915	1.554020945	-1.158973362	Down	4.62E-06	3.13E-05
Glyma03g38620	3006	29	68	0.234520937	0.522787702	-1.15650848	Down	0.000181162	0.000880907
Glyma06g07800	1530	139	325	2.2084927	4.909048884	-1.15238147	Down	2.24E-16	4.62E-15
Glyma20g30030	714	39	91	1.327819352	2.945429331	-1.149419056	Down	1.58E-05	9.63E-05
Glyma04g42260	1116	241	561	5.249590736	11.61727028	-1.145994259	Down	6.34E-27	2.43E-25
Glyma20g29770	1913	34	79	0.432052523	0.95437169	-1.143344541	Down	6.26E-05	0.000338068
Glyma10g32950	1771	340	790	4.66694792	10.30893869	-1.143344541	Down	4.08E-37	2.31E-35
Glyma11g37030	947	128	297	3.285735419	7.247895065	-1.141345755	Down	6.93E-15	1.27E-13
Glyma12g28760	983	41	95	1.013918244	2.233446296	-1.139330238	Down	1.18E-05	7.37E-05
Glyma08g19050	1380	57	132	1.004080119	2.210549638	-1.13853074	Down	2.35E-07	1.94E-06
Glyma20g28210	774	42	97	1.319109744	2.896251023	-1.134622054	Down	1.02E-05	6.45E-05
Glyma13g00200	1251	39	90	0.757844139	1.662610912	-1.133477512	Down	2.18E-05	0.0001293
Glyma17g19980	959	39	90	0.98859543	2.168849062	-1.133477512	Down	2.18E-05	0.000129281
Glyma06g47840	1242	36	83	0.704617627	1.544407575	-1.132141064	Down	4.67E-05	0.000259721
Glyma09g04010	1594	50	115	0.762525349	1.667304606	-1.128660496	Down	1.68E-06	1.23E-05
Glyma05g23690	830	657	1511	19.24242825	42.07186833	-1.128565019	Down	5.20E-68	6.02E-66
Glyma09g09870	846	41	94	1.178110678	2.567810186	-1.124063481	Down	1.62E-05	9.89E-05
Glyma13g13830	581	41	94	1.715458922	3.739014487	-1.124063481	Down	1.62E-05	9.89E-05
Glyma04g40500	861	38	87	1.07288468	2.335186266	-1.122042617	Down	3.47E-05	0.000198144
Glyma13g27430	1145	49	112	1.040311003	2.260570015	-1.119671712	Down	2.66E-06	1.88E-05
Glyma13g39050	1347	39	89	0.703832975	1.526960623	-1.117357846	Down	3.00E-05	0.000173349
Glyma03g33290	1052	32	73	0.739446635	1.603660924	-1.116851193	Down	0.000160574	0.000791007
Glyma11g11390	917	154	351	4.082479229	8.845924075	-1.115567314	Down	9.39E-17	2.00E-15
Glyma19g34720	805	403	918	12.16975302	26.35434504	-1.114740949	Down	3.24E-41	2.07E-39
Glyma16g28310	1475	427	971	7.037338694	15.21362252	-1.11226186	Down	2.39E-43	1.61E-41
Glyma07g05410	2837	1649	3747	14.1297318	30.52318043	-1.111171213	Down	8.26E-162	2.71E-159
Glyma17g02590	1161	48	109	1.005035995	2.169700079	-1.110248458	Down	4.23E-06	2.88E-05
Glyma09g01870	911	37	84	0.987315479	2.130916027	-1.109890691	Down	5.54E-05	0.000301747
Glyma11g13060	914	68	154	1.808569971	3.893856584	-1.106350334	Down	4.78E-08	4.39E-07
Glyma03g27770	1750	57	129	0.791788894	1.703558643	-1.105363876	Down	6.04E-07	4.72E-06
Glyma18g44680	375	54	122	3.500540372	7.518548224	-1.10287647	Down	1.28E-06	9.53E-06
Glyma01g02330	2639	437	984	4.025451935	8.61710004	-1.09805167	Down	4.87E-43	3.27E-41
Glyma05g36980	1987	48	108	0.587240458	1.256120534	-1.096951636	Down	5.78E-06	3.85E-05
Glyma16g02040	596	36	81	1.468347471	3.140828231	-1.096951636	Down	8.82E-05	0.000461082
Glyma20g32440	844	44	99	1.267309903	2.710804355	-1.096951636	Down	1.43E-05	8.80E-05
Glyma12g14400	1226	66	148	1.308657697	2.789823138	-1.092085881	Down	1.19E-07	1.03E-06
Glyma04g35560	1493	49	109	0.79782726	1.687221562	-1.080501115	Down	6.79E-06	4.45E-05
Glyma07g10870	963	54	120	1.363138774	2.879787124	-1.079029728	Down	2.38E-06	1.70E-05
Glyma20g33030	1320	55	122	1.012887839	2.1359512	-1.076404258	Down	2.05E-06	1.48E-05
Glyma16g04960	1140	88	195	1.876507996	3.953076207	-1.074925329	Down	1.91E-09	2.11E-08
Glyma15g04240	720	47	104	1.586857614	3.338153241	-1.072877501	Down	1.25E-05	7.75E-05
Glyma01g44530	825	80	177	2.357266244	4.958208031	-1.07270409	Down	1.13E-08	1.13E-07
Glyma06g42110	982	295	652	7.302694399	15.34410404	-1.071183644	Down	5.35E-28	2.14E-26
Glyma08g07510	2434	159	351	1.587995067	3.332667369	-1.069470899	Down	9.51E-16	1.88E-14
Glyma10g08690	709	170	375	5.828748072	12.22335596	-1.068382484	Down	1.07E-16	2.26E-15
Glyma13g28190	1008	39	86	0.940538708	1.971711393	-1.06788917	Down	7.67E-05	0.000406409
Glyma12g10670	1422	133	293	2.273655402	4.761825218	-1.066501053	Down	2.47E-13	3.98E-12
Glyma10g40210	762	145	319	4.625786981	9.674780897	-1.064530158	Down	2.38E-14	4.19E-13
Glyma03g41780	2369	82	180	0.841436584	1.755952934	-1.061327726	Down	1.13E-08	1.13E-07
Glyma06g12940	3461	139	305	0.976305643	2.03659028	-1.060750994	Down	1.03E-13	1.73E-12
Glyma14g08830	2090	109	239	1.267806022	2.642755842	-1.059709118	Down	4.86E-11	6.40E-10
Glyma19g02420	1098	63	138	1.394796368	2.904572177	-1.058271168	Down	6.25E-07	4.88E-06
Glyma06g16800	600	1015	2219	41.12324626	85.46956203	-1.055456574	Down	4.96E-89	7.78E-87
Glyma06g18970	1331	263	574	4.80341701	9.966421803	-1.053014572	Down	3.34E-24	1.12E-22
Glyma18g40770	2085	51	111	0.59461617	1.230332075	-1.049017159	Down	9.27E-06	5.92E-05
Glyma07g29560	1188	182	396	3.724153267	7.703430557	-1.048588614	Down	4.55E-17	9.94E-16
Glyma06g38160	1604	4775	10377	72.36717354	149.5109082	-1.046843416	Down	0	0
Glyma10g42800	1442	595	1293	10.03053976	20.72233504	-1.046787336	Down	5.94E-52	4.99E-50
Glyma07g17310	614	41	89	1.62325999	3.349863125	-1.045208061	Down	7.69E-05	0.000407391
Glyma06g13770	1136	197	427	4.215610654	8.686702943	-1.043067075	Down	3.84E-18	9.07E-17
Glyma02g12520	960	371	803	9.394534707	19.33079605	-1.041007435	Down	1.26E-32	6.01E-31
Glyma08g14740	1017	154	333	3.681055509	7.567086654	-1.039618461	Down	2.09E-14	3.69E-13
Glyma03g37100	1314	129	278	2.386530251	4.889391997	-1.034740452	Down	3.49E-12	5.14E-11
Glyma14g19220	3297	550	1185	4.055237936	8.306246779	-1.03441017	Down	7.15E-47	5.34E-45
Glyma11g00370	2288	1937	4167	20.58003927	42.08941669	-1.03221178	Down	1.21E-159	3.82E-157
Glyma06g15890	715	421	901	14.31359262	29.12219971	-1.024733507	Down	1.61E-35	8.59E-34
Glyma16g29780	1462	51	109	0.847999121	1.722997122	-1.022785617	Down	1.69E-05	0.000102446
Glyma10g32930	2329	467	998	4.874386818	9.902993168	-1.0226439	Down	4.87E-39	2.90E-37
Glyma10g05420	1006	60	128	1.449859332	2.940474487	-1.020136039	Down	3.22E-06	2.24E-05
Glyma16g04630	1067	3141	6689	71.560953	144.8779203	-1.017593237	Down	3.62E-249	1.94E-246
Glyma11g13320	894	163	347	4.432234034	8.970102025	-1.017090333	Down	1.78E-14	3.16E-13
Glyma06g14640	961	249	530	6.298665688	12.74553027	-1.016873252	Down	2.63E-21	7.47E-20
Glyma14g07680	1057	181	385	4.162710286	8.417655907	-1.015895383	Down	7.17E-16	1.43E-14
Glyma17g08490	1321	79	168	1.453773916	2.939083271	-1.015563309	Down	1.04E-07	9.10E-07
Glyma12g32780	3278	72	153	0.533944535	1.078668281	-1.014489476	Down	3.97E-07	3.20E-06
Glyma08g13800	1629	41	87	0.611836485	1.234251305	-1.012418126	Down	0.000140134	0.000700672
Glyma17g06440	732	124	263	4.117970231	8.303287855	-1.011749313	Down	3.10E-11	4.17E-10
Glyma09g40880	2904	54	114	0.452032589	0.907222194	-1.005029146	Down	1.44E-05	8.83E-05
Glyma01g24880	762	64	135	2.041726668	4.094343013	-1.003842231	Down	2.36E-06	1.69E-05
Glyma10g32940	2276	341	719	3.642123934	7.300658924	-1.003246666	Down	9.43E-28	3.73E-26
Glyma06g00740	786	180	379	5.56701713	11.14351214	-1.001227576	Down	2.59E-15	4.94E-14
Glyma03g42160	2000	143	301	1.738115532	3.478098897	-1.000774974	Down	1.88E-12	2.81E-11
Glyma05g27280	536	31	0	1.405948791	0	10.45732833	UP	2.05E-10	2.53E-09
Glyma15g09980	659	31	0	1.143533463	0	10.15928287	UP	2.05E-10	2.53E-09
Glyma02g06560	551	17	0	0.750014952	0	9.550775546	UP	4.81E-06	3.25E-05
Glyma18g05160	606	17	0	0.681944288	0	9.413510071	UP	4.81E-06	3.25E-05
Glyma02g39840	567	12	0	0.514482712	0	9.006978789	UP	0.000175004	0.000854847
Glyma08g43120	738	14	0	0.461152187	0	8.849099129	UP	4.16E-05	0.000233811
Glyma18g45490	742	14	0	0.458666191	0	8.841300759	UP	4.16E-05	0.000233779
Glyma14g10080	861	16	0	0.451740918	0	8.819351786	UP	9.87E-06	6.28E-05
Glyma03g29780	1518	28	0	0.448393035	0	8.80862006	UP	1.77E-09	1.97E-08
Glyma19g38590	877	16	0	0.44349935	0	8.792788181	UP	9.87E-06	6.28E-05
Glyma09g41440	1299	22	0	0.411704988	0	8.685467116	UP	1.32E-07	1.14E-06
Glyma10g30820	729	12	0	0.40015322	0	8.64440871	UP	0.000175004	0.000854641
Glyma14g39300	1613	24	0	0.361700803	0	8.498652991	UP	3.14E-08	2.95E-07
Glyma08g45520	819	12	0	0.356180339	0	8.476464072	UP	0.000175004	0.000854949
Glyma19g26660	1469	17	0	0.281319427	0	8.136065374	UP	4.81E-06	3.25E-05
Glyma03g26310	1058	12	0	0.275719941	0	8.107059802	UP	0.000175004	0.000854334
Glyma02g14220	1507	16	0	0.258094844	0	8.011757512	UP	9.87E-06	6.28E-05
Glyma02g03760	2413	25	0	0.25185773	0	7.976465203	UP	1.53E-08	1.50E-07
Glyma18g43570	1957	20	0	0.248434421	0	7.956721267	UP	5.57E-07	4.38E-06
Glyma18g44320	1333	13	0	0.237075023	0	7.889199866	UP	8.53E-05	0.000447746
Glyma06g48000	1821	16	0	0.213590846	0	7.738706006	UP	9.87E-06	6.28E-05
Glyma17g33130	1515	12	0	0.192548975	0	7.589081636	UP	0.000175004	0.000854436
Glyma02g17360	1873	14	0	0.181703318	0	7.505440951	UP	4.16E-05	0.000233843
Glyma04g39870	1785	12	0	0.16342392	0	7.352475355	UP	0.000175004	0.000854231
Glyma04g00930	2018	12	0	0.144554855	0	7.175473255	UP	0.000175004	0.000854744
Glyma19g32850	2171	12	0	0.134367433	0	7.070039703	UP	0.000175004	0.000855052
Glyma20g27480	2336	12	0	0.124876583	0	6.964359155	UP	0.000175004	0.000854539
Glyma19g43090	1395	103	1	1.794880816	0.016566517	6.759473893	UP	3.73E-31	1.69E-29
Glyma16g17030	3765	15	0	0.096849833	0	6.597677659	UP	2.03E-05	0.000121154
Glyma07g30250	2208	66	2	0.726636928	0.020933235	5.117367485	UP	1.54E-18	3.75E-17
Glyma17g05500	1995	116	4	1.413473556	0.046336424	4.930954361	UP	3.65E-31	1.65E-29
Glyma08g47000	2512	24	1	0.232254536	0.009199957	4.657935866	UP	4.34E-07	3.47E-06
Glyma02g39750	2037	45	2	0.53702448	0.022690517	4.564826462	UP	2.70E-12	4.01E-11
Glyma08g23380	1729	123	6	1.729349277	0.080197658	4.43052537	UP	4.45E-31	2.01E-29
Glyma01g33150	1992	81	4	0.988480903	0.046406208	4.412823369	UP	7.78E-21	2.15E-19
Glyma11g31120	1667	409	24	5.964311354	0.332721656	4.163967898	UP	4.02E-96	6.71E-94
Glyma17g32400	4533	17	1	0.091166609	0.005098233	4.160436207	UP	4.92E-05	0.000271996
Glyma08g05490	1766	33	2	0.454250945	0.026172471	4.117367485	UP	8.52E-09	8.65E-08
Glyma06g44980	1586	16	1	0.245238922	0.014571432	4.072973366	UP	9.59E-05	0.000497544
Glyma16g26050	1064	32	2	0.731107012	0.043440398	4.072973366	UP	1.65E-08	1.61E-07
Glyma13g02000	1913	32	2	0.406637669	0.024161309	4.072973366	UP	1.65E-08	1.61E-07
Glyma20g15960	1516	30	2	0.48105491	0.030488511	3.979863961	UP	6.20E-08	5.58E-07
Glyma13g32090	1185	15	1	0.307712761	0.019502356	3.979863961	UP	0.000186417	0.000902684
Glyma05g30960	709	29	2	0.994315848	0.065191232	3.930954361	UP	1.20E-07	1.03E-06
Glyma05g35940	1015	28	2	0.670601604	0.045537521	3.880328288	UP	2.31E-07	1.92E-06
Glyma19g34710	1850	28	2	0.367924664	0.024984099	3.880328288	UP	2.31E-07	1.92E-06
Glyma13g37980	2612	40	3	0.372271181	0.026543214	3.80993896	UP	6.08E-10	7.12E-09
Glyma13g02230	676	39	3	1.402460085	0.102560466	3.773413084	UP	1.16E-09	1.32E-08
Glyma17g36320	813	52	4	1.554838897	0.113703772	3.773413084	UP	1.67E-12	2.52E-11
Glyma15g40760	537	25	2	1.131718256	0.08607185	3.716829555	UP	1.63E-06	1.20E-05
Glyma13g09550	1046	50	4	1.162012817	0.088375876	3.716829555	UP	6.10E-12	8.80E-11
Glyma11g11280	677	87	7	3.123943586	0.238954271	3.708561939	UP	7.53E-20	1.96E-18
Glyma08g10220	690	160	13	5.636941017	0.435411292	3.694461742	UP	2.75E-35	1.46E-33
Glyma08g01430	826	24	2	0.706323723	0.055957123	3.657935866	UP	3.12E-06	2.17E-05
Glyma11g10830	3257	48	4	0.358258149	0.028382305	3.657935866	UP	2.21E-11	3.03E-10
Glyma12g09780	898	105	9	2.842402399	0.231617623	3.617293882	UP	3.05E-23	9.68E-22
Glyma15g02850	2055	92	8	1.088299926	0.089967072	3.596535322	UP	1.95E-20	5.27E-19
Glyma17g20520	976	23	2	0.572862794	0.047357155	3.596535322	UP	5.94E-06	3.94E-05
Glyma02g42180	1823	22	2	0.293365211	0.025354132	3.532404984	UP	1.13E-05	7.09E-05
Glyma09g41450	1225	22	2	0.43657533	0.037731088	3.532404984	UP	1.13E-05	7.09E-05
Glyma17g34220	789	66	6	2.033478247	0.175743663	3.532404984	UP	8.21E-15	1.50E-13
Glyma13g25280	1696	44	4	0.630666013	0.054505405	3.532404984	UP	2.86E-10	3.47E-09
Glyma07g05610	2145	64	6	0.72531269	0.064644173	3.488010865	UP	2.91E-14	5.11E-13
Glyma13g38170	872	42	4	1.170861172	0.106010512	3.465290788	UP	1.02E-09	1.16E-08
Glyma20g02470	2569	21	2	0.19871369	0.017991663	3.465290788	UP	2.14E-05	0.000127177
Glyma12g16940	1665	21	2	0.306603886	0.02776011	3.465290788	UP	2.14E-05	0.000127158
Glyma13g42580	1528	20	2	0.318184661	0.030249073	3.394901461	UP	4.04E-05	0.000227587
Glyma19g29450	2248	20	2	0.216274983	0.020560758	3.394901461	UP	4.04E-05	0.000227619
Glyma06g02530	1313	48	5	0.888687578	0.08800568	3.336007771	UP	1.25E-10	1.58E-09
Glyma12g12600	753	57	6	1.840146831	0.18414575	3.320900879	UP	2.36E-12	3.51E-11
Glyma13g30660	2649	19	2	0.174358949	0.017448314	3.320900879	UP	7.59E-05	0.000403037
Glyma03g37580	647	84	9	3.1560771	0.321472373	3.295365787	UP	1.69E-17	3.81E-16
Glyma15g17390	1226	64	7	1.269001404	0.131951094	3.265618444	UP	1.56E-13	2.57E-12
Glyma01g00910	1260	18	2	0.347275831	0.036683003	3.242898367	UP	0.000142274	0.000710063
Glyma17g02670	733	18	2	0.596954361	0.06305673	3.242898367	UP	0.000142274	0.000709889
Glyma13g39280	709	18	2	0.617161561	0.065191232	3.242898367	UP	0.000142274	0.000709715
Glyma06g42520	1245	36	4	0.702919753	0.074249933	3.242898367	UP	4.37E-08	4.03E-07
Glyma06g07500	596	18	2	0.734173736	0.077551314	3.242898367	UP	0.000142274	0.000709976
Glyma07g02630	1575	54	6	0.833461993	0.088039206	3.242898367	UP	1.52E-11	2.11E-10
Glyma17g05240	1166	18	2	0.375272338	0.039640294	3.242898367	UP	0.000142274	0.000709802
Glyma06g14090	874	53	6	1.474134246	0.158651888	3.215931319	UP	2.82E-11	3.80E-10
Glyma13g20080	1260	35	4	0.675258559	0.073366005	3.202256383	UP	8.12E-08	7.19E-07
Glyma16g13070	953	43	5	1.096852308	0.121250219	3.177310025	UP	2.77E-09	3.01E-08
Glyma14g33830	1414	25	3	0.42979682	0.049031736	3.131867055	UP	8.39E-06	5.40E-05
Glyma09g39850	999	25	3	0.608341044	0.069400275	3.131867055	UP	8.39E-06	5.40E-05
Glyma03g36180	857	25	3	0.709139677	0.080899504	3.131867055	UP	8.39E-06	5.40E-05
Glyma18g02690	1775	672	83	9.20329863	1.080650258	3.090251357	UP	3.03E-122	6.90E-120
Glyma20g30460	1277	202	25	3.845325171	0.452433275	3.087328659	UP	7.90E-38	4.58E-36
Glyma16g27900	1424	499	62	8.518500534	1.006206519	3.081673061	UP	5.70E-91	9.02E-89
Glyma08g44230	1027	40	5	0.946808496	0.112513591	3.072973366	UP	1.74E-08	1.69E-07
Glyma12g22880	1621	358	45	5.368742944	0.641556524	3.064936047	UP	2.18E-65	2.41E-63
Glyma0335s00200	1556	202	26	3.155835632	0.386161686	3.03074513	UP	3.59E-37	2.04E-35
Glyma04g01890	1041	23	3	0.537093263	0.066600264	3.011572821	UP	2.85E-05	0.000165813
Glyma01g35310	666	23	3	0.839510641	0.104100413	3.011572821	UP	2.85E-05	0.000165836
Glyma11g00580	1781	320	42	4.367758902	0.544992841	3.002584038	UP	1.85E-57	1.77E-55
Glyma20g29860	740	53	7	1.741072069	0.218610867	2.993538898	UP	1.28E-10	1.62E-09
Glyma14g37810	1984	68	9	0.833181932	0.104834992	2.990511205	UP	2.93E-13	4.72E-12
Glyma03g33070	823	45	6	1.329184527	0.168483293	2.979863961	UP	3.67E-09	3.92E-08
Glyma03g07680	1428	739	100	12.58023719	1.618367764	2.95854773	UP	1.38E-128	3.43E-126
Glyma04g05190	1776	66	9	0.903386451	0.117112965	2.947442484	UP	9.69E-13	1.49E-11
Glyma09g02590	1289	22	3	0.414898975	0.053786559	2.947442484	UP	5.23E-05	0.000286272
Glyma07g14070	433	29	4	1.628106088	0.213489992	2.930954361	UP	3.14E-06	2.19E-05
Glyma02g06050	1086	339	47	7.588264694	1.000169161	2.923525977	UP	3.44E-59	3.44E-57
Glyma04g02490	1460	107	15	1.781572583	0.237434503	2.907549756	UP	1.39E-19	3.58E-18
Glyma06g18710	632	21	3	0.807745998	0.109700752	2.880328288	UP	9.54E-05	0.00049506
Glyma10g28850	709	28	4	0.960029094	0.130382464	2.880328288	UP	5.71E-06	3.80E-05
Glyma07g38300	2439	28	4	0.279073648	0.037901257	2.880328288	UP	5.71E-06	3.80E-05
Glyma18g46500	3389	28	4	0.200844092	0.027276827	2.880328288	UP	5.71E-06	3.80E-05
Glyma17g34530	1507	34	5	0.548451544	0.076676482	2.838508112	UP	6.35E-07	4.95E-06
Glyma17g18080	1476	88	13	1.449335444	0.203545929	2.831965266	UP	6.04E-16	1.22E-14
Glyma19g38770	906	27	4	0.72444958	0.102032193	2.827860868	UP	1.03E-05	6.54E-05
Glyma17g11160	3197	54	8	0.410604517	0.057829945	2.827860868	UP	2.89E-10	3.51E-09
Glyma12g06320	971	27	4	0.675953985	0.095202025	2.827860868	UP	1.03E-05	6.54E-05
Glyma05g28280	486	20	3	1.000383051	0.142656121	2.80993896	UP	0.000173255	0.000847624
Glyma09g26090	7233	20	3	0.067217774	0.009585355	2.80993896	UP	0.000173255	0.000847828
Glyma16g03110	1908	20	3	0.254814551	0.036336937	2.80993896	UP	0.000173255	0.000847726
Glyma16g29490	3276	33	5	0.244873983	0.035272118	2.79543939	UP	1.14E-06	8.58E-06
Glyma11g10760	1869	46	7	0.598302929	0.0865554	2.7891804	UP	8.13E-09	8.27E-08
Glyma13g36110	1766	868	133	11.94817637	1.740469305	2.779242163	UP	2.97E-141	7.64E-139
Glyma12g32380	1862	189	29	2.467486164	0.359934725	2.777234795	UP	5.34E-32	2.50E-30
Glyma13g37840	1217	26	4	0.519344299	0.075958231	2.773413084	UP	1.87E-05	0.000112257
Glyma07g34550	1515	39	6	0.62578417	0.091525908	2.773413084	UP	1.28E-07	1.10E-06
Glyma08g14270	1071	26	4	0.590141934	0.086312947	2.773413084	UP	1.87E-05	0.00011229
Glyma20g00880	788	26	4	0.802083771	0.117311125	2.773413084	UP	1.87E-05	0.000112273
Glyma05g36970	2762	109	17	0.959346338	0.142242925	2.753694849	UP	6.69E-19	1.66E-17
Glyma14g05350	1413	144	23	2.477381721	0.376176014	2.719336411	UP	3.30E-24	1.11E-22
Glyma11g35700	2127	700	112	8.000242452	1.216902994	2.716829555	UP	1.60E-111	3.30E-109
Glyma06g43940	1180	43	7	0.885847669	0.137094951	2.691883198	UP	4.64E-08	4.26E-07
Glyma01g39170	692	55	9	1.93209819	0.300567377	2.684408078	UP	6.06E-10	7.09E-09
Glyma09g30300	1271	323	53	6.177739204	0.963686435	2.680443266	UP	1.27E-51	1.06E-49
Glyma17g13420	2033	97	16	1.159863694	0.181881292	2.672886208	UP	1.77E-16	3.71E-15
Glyma18g04900	712	24	4	0.819414881	0.129833099	2.657935866	UP	5.99E-05	0.000324553
Glyma13g10300	639	24	4	0.913025658	0.144665363	2.657935866	UP	5.99E-05	0.00032451
Glyma04g39860	1273	246	42	4.697635351	0.762476237	2.623170448	UP	8.64E-39	5.12E-37
Glyma08g25600	3397	41	7	0.29340054	0.047622032	2.623170448	UP	1.46E-07	1.25E-06
Glyma13g24210	1378	117	20	2.063997861	0.335417876	2.62140999	UP	3.32E-19	8.40E-18
Glyma14g02630	1208	817	140	16.44098075	2.678345061	2.617882617	UP	1.07E-124	2.56E-122
Glyma09g37660	1628	35	6	0.522620261	0.085173065	2.617293882	UP	1.30E-06	9.63E-06
Glyma17g16740	840	35	6	1.012887839	0.165073512	2.617293882	UP	1.30E-06	9.63E-06
Glyma01g41520	1227	29	5	0.574547625	0.094173968	2.609026266	UP	1.16E-05	7.30E-05
Glyma03g05220	1458	23	4	0.38348017	0.063402721	2.596535322	UP	0.00010667	0.00054762
Glyma12g15460	1274	201	35	3.835299007	0.634898123	2.59474204	UP	1.32E-31	6.09E-30
Glyma14g07890	1448	102	18	1.712396015	0.287282631	2.575473706	UP	1.29E-16	2.71E-15
Glyma12g06480	2186	133	24	1.47902012	0.253726898	2.5432933	UP	5.80E-21	1.61E-19
Glyma10g06360	496	22	4	1.078235442	0.18637332	2.532404984	UP	0.000188871	0.00091326
Glyma13g06880	1919	22	4	0.278689306	0.04817153	2.532404984	UP	0.000188871	0.000913151
Glyma17g15480	1201	187	34	3.785046313	0.654246392	2.532404984	UP	9.54E-29	3.95E-27
Glyma06g18820	2472	22	4	0.216344975	0.037395294	2.532404984	UP	0.000188871	0.000913043
Glyma08g12280	1193	48	9	0.978077779	0.174344195	2.488010865	UP	3.17E-08	2.97E-07
Glyma01g00930	1069	32	6	0.727687428	0.129711646	2.488010865	UP	7.07E-06	4.62E-05
Glyma14g36470	713	53	10	1.80700327	0.324127513	2.478965725	UP	6.36E-09	6.57E-08
Glyma17g32800	660	37	7	1.362794547	0.245109154	2.475071809	UP	1.39E-06	1.03E-05
Glyma13g29070	728	79	15	2.637960636	0.476173592	2.469863518	UP	1.26E-12	1.92E-11
Glyma07g33880	1749	136	26	1.890260667	0.343549219	2.459996489	UP	1.18E-20	3.24E-19
Glyma13g28040	1240	52	10	1.019422599	0.18637332	2.451484989	UP	1.11E-08	1.11E-07
Glyma13g09840	1871	26	5	0.337809734	0.061759197	2.451484989	UP	6.35E-05	0.000342626
Glyma10g37510	636	104	20	3.975106991	0.726738732	2.451484989	UP	4.58E-16	9.28E-15
Glyma10g28580	1405	31	6	0.536361959	0.098691637	2.442207175	UP	1.23E-05	7.69E-05
Glyma02g13910	2236	155	30	1.685126458	0.310066525	2.442207175	UP	3.75E-23	1.18E-21
Glyma03g36240	1437	36	7	0.609001456	0.112576229	2.435543445	UP	2.42E-06	1.73E-05
Glyma13g07940	1653	82	16	1.205906393	0.223693083	2.43052537	UP	7.73E-13	1.20E-11
Glyma02g42470	1189	25	5	0.511129271	0.097183733	2.394901461	UP	0.000110773	0.000566467
Glyma07g06760	846	85	17	2.442424576	0.464391204	2.394901461	UP	4.69E-13	7.41E-12
Glyma06g04110	883	80	16	2.202428823	0.418759532	2.394901461	UP	2.29E-12	3.42E-11
Glyma16g22760	933	25	5	0.651374816	0.123849366	2.394901461	UP	0.000110773	0.000566396
Glyma16g00980	934	69	14	1.795869659	0.346406942	2.3741429	UP	9.50E-11	1.22E-09
Glyma17g37910	1217	98	20	1.957528511	0.379791153	2.365755115	UP	1.19E-14	2.14E-13
Glyma11g07370	1334	142	29	2.587647493	0.502397645	2.36473949	UP	1.37E-20	3.74E-19
Glyma13g21240	1709	44	9	0.625868671	0.121704286	2.362479983	UP	2.85E-07	2.34E-06
Glyma09g41670	1525	44	9	0.701383317	0.136388607	2.362479983	UP	2.85E-07	2.34E-06
Glyma20g23020	639	44	9	1.673880372	0.325497066	2.362479983	UP	2.85E-07	2.34E-06
Glyma09g25420	1086	102	21	2.283194687	0.446884093	2.353081285	UP	4.17E-15	7.84E-14
Glyma01g00730	1283	155	32	2.936822105	0.576406339	2.349097771	UP	3.54E-22	1.06E-20
Glyma02g36700	2231	29	6	0.315988317	0.062152286	2.34599186	UP	3.71E-05	0.000210494
Glyma05g23180	1513	29	6	0.465941795	0.091646894	2.34599186	UP	3.71E-05	0.000210524
Glyma13g29760	1797	58	12	0.784607608	0.154325821	2.34599186	UP	3.97E-09	4.22E-08
Glyma05g05180	1315	241	50	4.455165978	0.878718315	2.342006512	UP	1.57E-33	7.79E-32
Glyma14g11430	754	43	9	1.386339854	0.275852288	2.329313119	UP	4.90E-07	3.88E-06
Glyma13g16950	1397	114	24	1.983723069	0.397027201	2.320900879	UP	1.81E-16	3.77E-15
Glyma14g39320	591	52	11	2.138890056	0.430140793	2.313981465	UP	3.37E-08	3.14E-07
Glyma11g36030	545	88	19	3.92517269	0.805679893	2.284477471	UP	8.33E-13	1.29E-11
Glyma15g08420	1340	92	20	1.668997275	0.344929726	2.274607227	UP	2.90E-13	4.67E-12
Glyma19g34280	586	32	7	1.327470751	0.276061505	2.265618444	UP	2.14E-05	0.000127175
Glyma11g08890	1647	64	14	0.944623996	0.196444495	2.265618444	UP	1.38E-09	1.55E-08
Glyma08g11330	1782	146	32	1.99167171	0.414999626	2.262797925	UP	4.15E-20	1.10E-18
Glyma14g14380	1953	41	9	0.510333658	0.10649904	2.260600369	UP	1.43E-06	1.06E-05
Glyma19g31380	560	45	10	1.953426547	0.41268378	2.242898367	UP	4.86E-07	3.86E-06
Glyma13g17250	964	36	8	0.907816486	0.191786653	2.242898367	UP	7.19E-06	4.69E-05
Glyma15g10070	1264	36	8	0.692353713	0.146267669	2.242898367	UP	7.19E-06	4.69E-05
Glyma03g41510	1064	45	10	1.028119235	0.217201989	2.242898367	UP	4.86E-07	3.86E-06
Glyma06g16350	2112	36	8	0.414363207	0.087538984	2.242898367	UP	7.19E-06	4.69E-05
Glyma19g27780	1717	27	6	0.382266348	0.080758154	2.242898367	UP	0.000109387	0.000560224
Glyma05g00530	1494	36	8	0.585766461	0.123749888	2.242898367	UP	7.19E-06	4.69E-05
Glyma13g05010	2037	134	30	1.599139563	0.340357757	2.232171961	UP	2.73E-18	6.51E-17
Glyma18g02400	507	285	64	13.6649957	2.917275477	2.227791475	UP	4.03E-37	2.29E-35
Glyma11g09070	1257	40	9	0.773565891	0.165467482	2.224976459	UP	2.43E-06	1.73E-05
Glyma09g41960	1808	62	14	0.833615655	0.178951374	2.219814754	UP	3.94E-09	4.20E-08
Glyma13g35550	1486	340	77	5.56202205	1.197505019	2.215577761	UP	1.10E-43	7.49E-42
Glyma02g47910	781	163	37	5.073517575	1.094853767	2.212248154	UP	1.04E-21	3.04E-20
Glyma07g16060	1743	66	15	0.920490153	0.198883749	2.210476889	UP	1.36E-09	1.53E-08
Glyma10g39190	1024	35	8	0.830884555	0.180549154	2.202256383	UP	1.22E-05	7.61E-05
Glyma11g11930	867	48	11	1.345844049	0.29321016	2.198504248	UP	2.80E-07	2.30E-06
Glyma16g02250	2323	26	6	0.272080074	0.059690809	2.188450583	UP	0.000186298	0.000902536
Glyma19g43760	1049	26	6	0.6025186	0.1321847	2.188450583	UP	0.000186298	0.000902428
Glyma15g12200	2347	143	33	1.481138076	0.32494232	2.188450583	UP	5.51E-19	1.37E-17
Glyma07g16080	2080	117	27	1.367398583	0.299989363	2.188450583	UP	8.59E-16	1.71E-14
Glyma07g30710	1491	172	40	2.804293091	0.619994411	2.177310025	UP	2.10E-22	6.36E-21
Glyma04g04230	1559	933	217	14.54816196	3.216762856	2.177155404	UP	2.23E-114	4.70E-112
Glyma14g08850	661	34	8	1.250403142	0.279700958	2.160436207	UP	2.06E-05	0.000123126
Glyma12g35250	2959	140	33	1.150153139	0.257735595	2.157862263	UP	2.57E-18	6.13E-17
Glyma01g25890	2018	89	21	1.072115175	0.24049362	2.156389374	UP	3.85E-12	5.63E-11
Glyma14g35720	1390	72	17	1.259187184	0.282643855	2.155435526	UP	4.53E-10	5.38E-09
Glyma15g16990	1195	59	14	1.200208519	0.270748187	2.148261493	UP	1.87E-08	1.81E-07
Glyma07g04310	1142	84	20	1.788075204	0.404733654	2.143362694	UP	1.86E-11	2.57E-10
Glyma14g06980	2202	2262	540	24.9716871	5.667373979	2.139540983	UP	1.37E-268	7.96E-266
Glyma11g04570	1614	46	11	0.692830343	0.157505086	2.137103703	UP	7.92E-07	6.08E-06
Glyma09g01920	234	54	13	5.609840339	1.283905093	2.12742115	UP	9.16E-08	8.05E-07
Glyma20g34930	2739	29	7	0.257382233	0.059062447	2.123599439	UP	0.000104201	0.000536297
Glyma11g04360	966	29	7	0.729782542	0.167465882	2.123599439	UP	0.000104201	0.000536161
Glyma01g43450	1152	29	7	0.611953069	0.14042712	2.123599439	UP	0.000104201	0.000536229
Glyma20g04240	1051	128	31	2.960600801	0.681654654	2.118777055	UP	1.62E-16	3.39E-15
Glyma07g31300	1200	1969	478	39.8875231	9.205599516	2.115353954	UP	1.05E-230	5.13E-228
Glyma10g01910	960	135	33	3.418496457	0.794416276	2.105394843	UP	3.25E-17	7.16E-16
Glyma18g50080	1601	45	11	0.683272246	0.158784015	2.105394843	UP	1.32E-06	9.83E-06
Glyma13g24520	2035	61	15	0.728681964	0.17034613	2.096820108	UP	1.78E-08	1.73E-07
Glyma08g20190	2920	1563	385	13.01213994	3.047076128	2.094360793	UP	3.16E-181	1.12E-178
Glyma19g44450	1285	36	9	0.681038983	0.161861965	2.072973366	UP	1.94E-05	0.000116581
Glyma02g11680	1780	40	10	0.546276587	0.129833099	2.072973366	UP	6.53E-06	4.29E-05
Glyma06g09510	3126	40	10	0.311059605	0.073929276	2.072973366	UP	6.53E-06	4.29E-05
Glyma15g42500	746	68	17	2.215861868	0.526642035	2.072973366	UP	3.47E-09	3.73E-08
Glyma17g12600	914	28	7	0.744705282	0.176993481	2.072973366	UP	0.000174783	0.000854175
Glyma12g30200	1434	40	10	0.678083909	0.161159635	2.072973366	UP	6.53E-06	4.29E-05
Glyma13g42530	1956	159	40	1.976063391	0.472603102	2.063928226	UP	1.50E-19	3.86E-18
Glyma13g06520	1652	127	32	1.868814851	0.447656982	2.061658052	UP	6.95E-16	1.39E-14
Glyma03g16580	602	226	57	9.126085779	2.188183763	2.060262314	UP	4.26E-27	1.64E-25
Glyma10g32190	982	317	80	7.847302117	1.882712152	2.059384301	UP	2.35E-37	1.35E-35
Glyma18g03280	1496	130	33	2.112439878	0.509785846	2.050947059	UP	3.98E-16	8.12E-15
Glyma12g34470	1138	47	12	1.003987243	0.243693761	2.042599717	UP	1.24E-06	9.23E-06
Glyma06g18720	619	94	24	3.691558909	0.896037157	2.042599717	UP	5.46E-12	7.90E-11
Glyma01g41190	2041	148	38	1.762752378	0.430274906	2.034499218	UP	5.48E-18	1.28E-16
Glyma07g00440	381	35	9	2.233138543	0.545912402	2.032331381	UP	3.23E-05	0.000185312
Glyma08g44760	1986	31	8	0.379450429	0.093092816	2.027169676	UP	9.66E-05	0.000500649
Glyma01g41290	1525	902	233	14.37835799	3.530949482	2.025770844	UP	5.40E-101	9.48E-99
Glyma11g04950	1355	58	15	1.040546031	0.255833487	2.024063765	UP	8.07E-08	7.15E-07
Glyma09g29360	1014	638	165	15.29520571	3.76055042	2.024063765	UP	6.99E-72	8.57E-70
Glyma15g41700	2051	1375	356	16.29707396	4.011342679	2.022455838	UP	1.20E-152	3.52E-150
Glyma14g08800	1873	104	27	1.349796074	0.333143553	2.018525582	UP	6.11E-13	9.57E-12
Glyma02g27050	909	254	66	6.792699963	1.677974973	2.017263933	UP	1.75E-29	7.42E-28
Glyma10g06030	643	188	49	7.107542659	1.761126426	2.012852373	UP	3.68E-22	1.10E-20
Glyma08g07570	2432	184	48	1.839191076	0.456124178	2.011572821	UP	1.05E-21	3.06E-20
Glyma08g04920	2030	327	86	3.915834365	0.979056692	1.999855436	UP	4.27E-37	2.42E-35
Glyma19g40590	1614	38	10	0.57233811	0.143186442	1.998972784	UP	1.79E-05	0.000108238
Glyma04g07390	2631	205	54	1.894111808	0.474327537	1.997565963	UP	8.36E-24	2.74E-22
Glyma13g16430	2061	344	91	4.057448811	1.020396187	1.99144348	UP	9.85E-39	5.82E-37
Glyma07g13790	1522	18230	4824	291.1686513	73.24838832	1.990986115	UP	0	0
Glyma10g07160	1579	34	9	0.523442987	0.131724272	1.990511205	UP	5.34E-05	0.000291686
Glyma07g05730	1493	49	13	0.79782726	0.20122826	1.987243492	UP	1.14E-06	8.57E-06
Glyma06g42630	1269	45	12	0.862032203	0.218537037	1.979863961	UP	3.36E-06	2.33E-05
Glyma11g12670	1266	60	16	1.152099912	0.292073196	1.979863961	UP	7.44E-08	6.62E-07
Glyma17g12170	674	37	10	1.334487242	0.342882666	1.960498636	UP	2.95E-05	0.000170904
Glyma17g32740	855	37	10	1.051981756	0.270295809	1.960498636	UP	2.95E-05	0.000170928
Glyma09g37270	1785	111	30	1.511671262	0.388408263	1.960498636	UP	2.95E-13	4.74E-12
Glyma13g04670	2067	103	28	1.211349172	0.313056684	1.952118971	UP	2.45E-12	3.64E-11
Glyma07g17290	1824	33	9	0.439806562	0.114031044	1.947442484	UP	8.78E-05	0.000459682
Glyma14g07290	1539	33	9	0.521252221	0.135147905	1.947442484	UP	8.78E-05	0.000459623
Glyma07g32650	1299	44	12	0.823409975	0.213489992	1.947442484	UP	5.51E-06	3.69E-05
Glyma18g06960	1017	44	12	1.051730146	0.272687807	1.947442484	UP	5.51E-06	3.68E-05
Glyma07g18440	1477	69	19	1.135641342	0.297288789	1.933570309	UP	1.30E-08	1.29E-07
Glyma02g06680	1064	552	152	12.61159595	3.301470239	1.933570309	UP	7.45E-59	7.37E-57
Glyma02g14450	1507	36	10	0.580713399	0.153352964	1.920970272	UP	4.82E-05	0.000267303
Glyma03g04450	2052	36	10	0.42647909	0.112623254	1.920970272	UP	4.82E-05	0.000267267
Glyma18g43280	1298	43	12	0.805316063	0.213654468	1.91427562	UP	8.98E-06	5.75E-05
Glyma09g40870	2560	50	14	0.474791175	0.126384408	1.909474633	UP	1.69E-06	1.24E-05
Glyma06g47090	1095	50	14	1.11001407	0.295474049	1.909474633	UP	1.69E-06	1.24E-05
Glyma13g38410	755	50	14	1.609887956	0.42853521	1.909474633	UP	1.69E-06	1.24E-05
Glyma03g31690	1711	32	9	0.454645155	0.121562025	1.903048364	UP	0.00014373	0.000716272
Glyma02g18090	1040	76797	21615	1795.078786	480.3163024	1.901990484	UP	0	0
Glyma06g33980	1340	53	15	0.961487561	0.258697295	1.894003225	UP	9.37E-07	7.12E-06
Glyma10g03390	1944	155	44	1.938242161	0.523072445	1.889666152	UP	3.71E-17	8.14E-16
Glyma08g23540	1313	165	47	3.054863551	0.827253396	1.884706728	UP	4.12E-18	9.71E-17
Glyma18g48410	621	42	12	1.644107797	0.446575684	1.880328288	UP	1.46E-05	8.96E-05
Glyma04g37800	641	56	16	2.123746109	0.576855954	1.880328288	UP	5.19E-07	4.10E-06
Glyma06g15030	1290	628	180	11.83429884	3.224691861	1.875741018	UP	4.16E-64	4.49E-62
Glyma13g32030	1995	373	107	4.545048589	1.239499353	1.8745382	UP	9.93E-39	5.87E-37
Glyma06g47560	1176	122	35	2.521884007	0.6878063	1.874427686	UP	1.13E-13	1.89E-12
Glyma02g03420	1676	87	25	1.26187936	0.344723921	1.872060672	UP	3.97E-10	4.74E-09
Glyma13g36950	789	45	13	1.386462441	0.380777936	1.864386744	UP	8.03E-06	5.19E-05
Glyma18g53300	972	45	13	1.125430932	0.309088263	1.864386744	UP	8.03E-06	5.19E-05
Glyma11g14600	1989	124	36	1.515512423	0.418285822	1.857244675	UP	1.01E-13	1.70E-12
Glyma08g04670	1185	62	18	1.271879413	0.351042405	1.857244675	UP	1.60E-07	1.36E-06
Glyma08g44320	3000	55	16	0.445670649	0.123254889	1.854333079	UP	8.37E-07	6.40E-06
Glyma09g06080	1712	271	79	3.848027164	1.066421169	1.851341659	UP	4.02E-28	1.62E-26
Glyma14g10430	1738	48	14	0.671373297	0.186158851	1.850580944	UP	4.42E-06	3.00E-05
Glyma14g05390	1462	144	42	2.394350459	0.663907148	1.850580944	UP	1.23E-15	2.42E-14
Glyma05g09210	1717	41	12	0.580478529	0.161516308	1.84556287	UP	2.36E-05	0.000139085
Glyma08g09910	1658	41	12	0.601134882	0.167263872	1.84556287	UP	2.36E-05	0.000139105
Glyma12g31800	2440	99	29	0.986320289	0.274671499	1.844348991	UP	3.86E-11	5.14E-10
Glyma02g06070	1358	150	44	2.685122401	0.748787064	1.842360438	UP	3.88E-16	7.93E-15
Glyma06g11430	3133	51	15	0.395714879	0.110646146	1.838508112	UP	2.44E-06	1.74E-05
Glyma15g13540	1059	68	20	1.560937633	0.436454989	1.838508112	UP	4.91E-08	4.50E-07
Glyma08g43630	2144	190	56	2.154276374	0.603627021	1.835474052	UP	5.91E-20	1.55E-18
Glyma14g11420	738	44	13	1.449335444	0.407091859	1.831965266	UP	1.29E-05	8.03E-05
Glyma09g24170	1179	155	46	3.195880205	0.901673806	1.825535815	UP	1.94E-16	4.04E-15
Glyma04g33720	1153	181	54	3.816118623	1.082355378	1.817931751	UP	7.52E-19	1.86E-17
Glyma06g44970	1241	87	26	1.704198072	0.484180164	1.815477143	UP	9.05E-10	1.04E-08
Glyma10g28990	2097	97	29	1.124464897	0.319598693	1.814905213	UP	9.81E-11	1.26E-09
Glyma10g37500	835	461	138	13.42106713	3.81942545	1.813071849	UP	1.97E-45	1.43E-43
Glyma15g04570	768	40	12	1.266109799	0.361098307	1.80993896	UP	3.79E-05	0.000214828
Glyma16g26860	1469	53	16	0.877054684	0.251711822	1.80089382	UP	2.15E-06	1.55E-05
Glyma03g07580	1367	182	55	3.236498962	0.929821538	1.799408292	UP	1.06E-18	2.61E-17
Glyma01g04450	1077	43	13	0.97056662	0.27895431	1.798798402	UP	2.07E-05	0.000123744
Glyma08g12420	1119	33	10	0.716896487	0.206526288	1.79543939	UP	0.00020497	0.000982812
Glyma10g00470	895	66	20	1.792641717	0.516431099	1.79543939	UP	1.25E-07	1.08E-06
Glyma08g14600	1569	112	34	1.735272474	0.500796633	1.792865446	UP	5.28E-12	7.64E-11
Glyma18g40070	1620	56	17	0.840321763	0.242515406	1.792865446	UP	1.18E-06	8.87E-06
Glyma08g11510	1297	161	49	3.017577957	0.873095059	1.7891804	UP	1.36E-16	2.85E-15
Glyma07g10440	1597	36	11	0.547986909	0.159181721	1.783466748	UP	0.000111387	0.000569034
Glyma15g37510	1746	36	11	0.501222848	0.145597485	1.783466748	UP	0.000111387	0.000569105
Glyma08g45590	958	559	171	14.18465892	4.125114693	1.781825324	UP	1.82E-53	1.59E-51
Glyma08g16050	189	104	32	13.37655051	3.912853616	1.773413084	UP	4.26E-11	5.64E-10
Glyma13g44730	1413	291	90	5.006375561	1.4719931	1.765995612	UP	2.76E-28	1.12E-26
Glyma07g31610	483	71	22	3.573417966	1.052642685	1.763288867	UP	6.07E-08	5.48E-07
Glyma06g40690	3389	48	15	0.344304158	0.102288101	1.751045271	UP	9.91E-06	6.30E-05
Glyma14g34640	2929	176	55	1.460716365	0.433959045	1.751045271	UP	1.62E-17	3.66E-16
Glyma12g09900	588	35	11	1.446982627	0.432335388	1.742824764	UP	0.000177806	0.00086635
Glyma14g06900	705	35	11	1.206845085	0.360586111	1.742824764	UP	0.000177806	0.000866246
Glyma06g40330	758	89	28	2.854259135	0.85367832	1.741351875	UP	1.75E-09	1.95E-08
Glyma19g17230	1755	851	268	11.78759044	3.529092973	1.739899497	UP	6.71E-78	9.01E-76
Glyma11g04130	1232	881	278	17.38352311	5.214822309	1.737030502	UP	2.12E-80	3.00E-78
Glyma09g31340	784	38	12	1.178257282	0.353728954	1.735938378	UP	9.66E-05	0.00050043
Glyma20g25080	773	38	12	1.195024203	0.358762613	1.735938378	UP	9.66E-05	0.000500494
Glyma14g10370	1238	60	19	1.178157099	0.354681375	1.731936448	UP	9.02E-07	6.87E-06
Glyma01g29670	1161	82	26	1.716936492	0.517543138	1.730085652	UP	8.98E-09	9.09E-08
Glyma05g38390	1243	41	13	0.801835586	0.241700557	1.730085652	UP	5.26E-05	0.00028789
Glyma11g10230	1760	734	233	10.13808646	3.059487477	1.728423474	UP	7.94E-67	9.00E-65
Glyma03g03270	1389	919	292	16.08369631	4.858319055	1.727069858	UP	3.97E-83	5.70E-81
Glyma03g29950	1804	44	14	0.592909955	0.179348162	1.725050062	UP	2.87E-05	0.000166749
Glyma06g41330	3387	75	24	0.538292917	0.163757603	1.716829555	UP	4.61E-08	4.24E-07
Glyma02g39150	1830	881	282	11.70300572	3.561258061	1.716420222	UP	4.35E-79	6.04E-77
Glyma02g12260	969	53	17	1.329611281	0.405443714	1.713430979	UP	4.71E-06	3.19E-05
Glyma07g31070	657	56	18	2.072026264	0.633158676	1.710403286	UP	2.58E-06	1.83E-05
Glyma10g06190	1381	102	33	1.795473881	0.552237238	1.701004588	UP	2.26E-10	2.78E-09
Glyma03g32270	3427	37	12	0.262458244	0.080923111	1.697464231	UP	0.000152962	0.000757548
Glyma17g15840	2077	37	12	0.433049784	0.133521184	1.697464231	UP	0.000152962	0.000757456
Glyma05g10130	597	37	12	1.506607037	0.464528476	1.697464231	UP	0.000152962	0.000757364
Glyma10g41530	1359	43	14	0.76916869	0.238075117	1.691883198	UP	4.53E-05	0.000252858
Glyma01g43420	1262	43	14	0.828288629	0.256374076	1.691883198	UP	4.53E-05	0.000252893
Glyma13g17710	1488	476	155	7.776364699	2.407322049	1.691666724	UP	1.12E-42	7.47E-41
Glyma14g06760	1993	58	19	0.707445997	0.220318887	1.683026847	UP	2.23E-06	1.60E-05
Glyma09g37980	794	61	20	1.867591683	0.582123216	1.681782608	UP	1.22E-06	9.15E-06
Glyma07g37790	1207	311	102	6.263624549	1.952982395	1.681318794	UP	3.26E-28	1.32E-26
Glyma20g35630	1388	134	44	2.346864042	0.732602906	1.679630937	UP	5.53E-13	8.69E-12
Glyma11g12990	1122	140	46	3.033247005	0.947480764	1.678694427	UP	1.71E-13	2.82E-12
Glyma17g35460	944	73	24	1.879851159	0.587549788	1.677835424	UP	1.13E-07	9.79E-07
Glyma12g35000	1576	225	74	3.470554778	1.085127908	1.677301191	UP	8.96E-21	2.47E-19
Glyma14g00570	1031	567	187	13.36894056	4.191682389	1.673283831	UP	9.29E-50	7.40E-48
Glyma08g02580	1990	221	73	2.699676934	0.847764468	1.671051366	UP	2.48E-20	6.63E-19
Glyma03g01540	816	45	15	1.340586846	0.424821538	1.657935866	UP	3.88E-05	0.00021917
Glyma10g02460	934	57	19	1.483544501	0.470123706	1.657935866	UP	3.48E-06	2.41E-05
Glyma03g38150	774	45	15	1.413331868	0.44787387	1.657935866	UP	3.88E-05	0.0002192
Glyma17g05770	1475	45	15	0.741639909	0.235019915	1.657935866	UP	3.88E-05	0.000219109
Glyma20g01100	471	42	14	2.167709006	0.686930113	1.657935866	UP	7.11E-05	0.000379412
Glyma19g37860	1496	51	17	0.828726414	0.262616951	1.657935866	UP	1.16E-05	7.26E-05
Glyma19g28180	809	63	21	1.893061079	0.599896323	1.657935866	UP	1.05E-06	7.93E-06
Glyma11g04200	1262	45	15	0.866813682	0.27468651	1.657935866	UP	3.88E-05	0.000219139
Glyma01g35660	2017	60	20	0.723132617	0.229155098	1.657935866	UP	1.91E-06	1.39E-05
Glyma03g00380	955	102	34	2.596386838	0.822774782	1.657935866	UP	4.74E-10	5.61E-09
Glyma16g01550	783	66	22	2.049060456	0.649331311	1.657935866	UP	5.79E-07	4.54E-06
Glyma14g35220	1676	500	167	7.252180232	2.302755793	1.655053358	UP	2.02E-43	1.37E-41
Glyma11g07940	937	1776	598	46.07612727	14.74915093	1.643387558	UP	3.61E-148	9.85E-146
Glyma16g08900	1823	193	65	2.573612984	0.824009303	1.64306259	UP	1.49E-17	3.38E-16
Glyma01g29930	768	426	144	13.48406936	4.333179688	1.637757984	UP	1.04E-36	5.80E-35
Glyma17g12420	2108	118	40	1.360767723	0.438525459	1.63368832	UP	3.32E-11	4.46E-10
Glyma19g01910	1540	174	59	2.746636114	0.885394291	1.633273812	UP	7.59E-16	1.52E-14
Glyma15g16190	736	53	18	1.750534417	0.565197351	1.630968819	UP	9.88E-06	6.28E-05
Glyma02g47750	1194	106	36	2.158112783	0.696792714	1.630968819	UP	3.49E-10	4.19E-09
Glyma16g28790	2590	53	18	0.497449163	0.160612066	1.630968819	UP	9.88E-06	6.28E-05
Glyma02g04820	1266	50	17	0.96008326	0.310327771	1.629366714	UP	1.80E-05	0.00010898
Glyma16g25250	450	50	17	2.701034237	0.873055463	1.629366714	UP	1.80E-05	0.000108996
Glyma03g40430	1466	88	30	1.459221771	0.472925478	1.625514389	UP	1.20E-08	1.20E-07
Glyma05g38290	1786	126	43	1.714990384	0.556406798	1.623988534	UP	8.80E-12	1.25E-10
Glyma08g20810	1062	41	14	0.938494947	0.304655446	1.623170448	UP	0.000111058	0.000567569
Glyma13g43810	384	41	14	2.595525087	0.842562717	1.623170448	UP	0.000111058	0.000567497
Glyma02g42940	2031	143	49	1.71158595	0.557559966	1.618134858	UP	4.03E-13	6.41E-12
Glyma09g36840	766	1974	677	62.6456583	20.42515334	1.616867617	UP	1.07E-160	3.45E-158
Glyma13g43870	4766	408	140	2.081031834	0.678858757	1.616115691	UP	1.37E-34	7.19E-33
Glyma03g40770	601	67	23	2.710022704	0.88442048	1.6155006	UP	7.67E-07	5.91E-06
Glyma11g06400	1843	64	22	0.844164797	0.275868918	1.613541747	UP	1.39E-06	1.03E-05
Glyma05g22180	1511	87	30	1.399675584	0.458840999	1.609026266	UP	1.86E-08	1.79E-07
Glyma07g35560	981	142	49	3.518778548	1.154336689	1.608010641	UP	6.19E-13	9.68E-12
Glyma01g26600	1492	168	58	2.737241131	0.898389355	1.607309793	UP	4.94E-15	9.19E-14
Glyma17g14710	1475	278	96	4.58168655	1.504127458	1.606951938	UP	6.86E-24	2.26E-22
Glyma04g39970	793	52	18	1.594052993	0.524571564	1.603488082	UP	1.53E-05	9.38E-05
Glyma18g50860	1174	225	78	4.658938953	1.535436755	1.601352338	UP	1.55E-19	3.99E-18
Glyma01g27040	1600	473	164	7.186439218	2.368804896	1.601117734	UP	2.53E-39	1.52E-37
Glyma03g30180	1044	170	59	3.958412244	1.306041388	1.599721252	UP	4.22E-15	7.92E-14
Glyma14g38210	1390	89	31	1.556495269	0.515409383	1.594510486	UP	1.58E-08	1.55E-07
Glyma09g02610	1425	235	82	4.008903447	1.32985538	1.591938308	UP	3.54E-20	9.40E-19
Glyma18g09560	1458	435	152	7.252777119	2.409303384	1.589917443	UP	6.03E-36	3.25E-34
Glyma15g00620	1552	180	63	2.819378521	0.938111067	1.587546538	UP	9.58E-16	1.89E-14
Glyma11g15700	2066	651	228	7.659902999	2.550409729	1.586597085	UP	8.38E-53	7.17E-51
Glyma18g49540	1065	57	20	1.301061562	0.433996088	1.583935285	UP	7.12E-06	4.65E-05
Glyma14g04870	2624	54	19	0.500267774	0.16733824	1.579933354	UP	1.30E-05	8.05E-05
Glyma20g38180	2585	230	81	2.162917165	0.724152273	1.578613414	UP	1.47E-19	3.79E-18
Glyma17g37040	1560	159	56	2.477679483	0.829600214	1.578501399	UP	5.67E-14	9.70E-13
Glyma05g34760	1937	315	111	3.953243192	1.324337829	1.577765518	UP	3.38E-26	1.25E-24
Glyma04g14800	2366	241	85	2.476138318	0.830251391	1.576471766	UP	2.20E-20	5.91E-19
Glyma16g25120	1463	181	64	3.007508389	1.010976532	1.572819253	UP	1.24E-15	2.43E-14
Glyma04g02260	1621	183	65	2.744357427	0.926692757	1.566305391	UP	1.06E-15	2.08E-14
Glyma05g34870	1381	233	83	4.101425631	1.388960325	1.562120079	UP	1.62E-19	4.17E-18
Glyma01g31920	1808	42	15	0.564707379	0.191733615	1.558400193	UP	0.000145103	0.000722317
Glyma16g25580	522	165	59	7.68397671	2.612082775	1.556652531	UP	3.48E-14	6.07E-13
Glyma16g26060	1235	268	96	5.275218284	1.796427531	1.554100055	UP	4.60E-22	1.37E-20
Glyma20g24460	1586	691	248	10.59125594	3.613715217	1.551318956	UP	3.45E-54	3.06E-52
Glyma10g06370	478	78	28	3.966790867	1.353740935	1.551020662	UP	2.19E-07	1.82E-06
Glyma01g42700	392	64	23	3.968866634	1.355960991	1.54941141	UP	2.79E-06	1.97E-05
Glyma05g30720	1006	50	18	1.20821611	0.413504225	1.546904554	UP	3.64E-05	0.000206723
Glyma06g14880	966	236	85	5.93892	2.033514278	1.546225479	UP	1.78E-19	4.55E-18
Glyma19g44880	1746	186	67	2.589651382	0.886821044	1.546042986	UP	1.16E-15	2.27E-14
Glyma10g11700	1521	86	31	1.374490795	0.471018436	1.54504181	UP	5.66E-08	5.13E-07
Glyma19g00640	1171	47	17	0.975693836	0.335503807	1.540099376	UP	6.65E-05	0.000356999
Glyma06g02970	963	58	21	1.464112017	0.503962747	1.538636938	UP	9.21E-06	5.88E-05
Glyma11g02740	925	69	25	1.813342985	0.624602478	1.537641633	UP	1.30E-06	9.63E-06
Glyma12g01420	3159	160	58	1.231240678	0.424310515	1.536920465	UP	1.43E-13	2.38E-12
Glyma05g21680	1995	113	41	1.376918205	0.47494835	1.535600323	UP	5.55E-10	6.53E-09
Glyma16g02200	1319	135	49	2.488064138	0.858532443	1.535079119	UP	1.19E-11	1.67E-10
Glyma06g38410	1786	443	161	6.029688412	2.083290571	1.533219376	UP	9.06E-35	4.75E-33
Glyma06g19900	2110	55	20	0.633654951	0.219054897	1.532404984	UP	1.67E-05	0.000101875
Glyma04g02880	1713	406	148	5.761575659	1.996686029	1.528855917	UP	7.11E-32	3.33E-30
Glyma18g07060	1131	306	112	6.577054191	2.288552314	1.523006286	UP	2.75E-24	9.32E-23
Glyma16g08420	853	323	119	9.205048685	3.224061792	1.513545957	UP	2.49E-25	8.88E-24
Glyma06g44450	849	57	21	1.632073691	0.571632656	1.513545957	UP	1.40E-05	8.66E-05
Glyma16g01990	1306	244	90	4.541708411	1.592592841	1.511857607	UP	1.76E-19	4.50E-18
Glyma13g39920	825	84	31	2.475129556	0.868386717	1.511094478	UP	1.30E-07	1.12E-06
Glyma11g05190	3609	752	278	5.065281163	1.780177635	1.508621145	UP	1.63E-56	1.53E-54
Glyma09g16810	1179	73	27	1.505156483	0.529243321	1.507910422	UP	9.14E-07	6.95E-06
Glyma19g07740	1108	54	20	1.184749675	0.417153279	1.505932773	UP	2.55E-05	0.000149714
Glyma06g04840	1500	232	86	3.759839658	1.324990056	1.504689606	UP	1.77E-18	4.28E-17
Glyma17g03950	2503	116	43	1.126599978	0.397020592	1.504689606	UP	5.97E-10	6.99E-09
Glyma11g34970	1665	987	366	14.41038266	5.080100151	1.504179802	UP	2.63E-73	3.29E-71
Glyma07g03480	804	156	58	4.716731429	1.667160344	1.500394589	UP	7.45E-13	1.16E-11
Glyma04g36450	2289	290	108	3.079816234	1.09039384	1.497994954	UP	1.41E-22	4.31E-21
Glyma17g07530	3184	268	100	2.046135233	0.725825743	1.495206366	UP	6.29E-21	1.75E-19
Glyma15g03110	1726	75	28	1.056314085	0.374906238	1.494437134	UP	7.66E-07	5.90E-06
Glyma20g04520	807	48	18	1.445906804	0.51547119	1.488010865	UP	8.47E-05	0.000445263
Glyma19g29600	659	314	118	11.58288734	4.13810989	1.484951065	UP	5.05E-24	1.68E-22
Glyma02g40040	1372	93	35	1.647788379	0.589548257	1.48284916	UP	4.28E-08	3.95E-07
Glyma16g29710	698	239	90	8.323674276	2.979837035	1.481987077	UP	1.34E-18	3.26E-17
Glyma09g06770	1152	231	87	4.874522725	1.745308486	1.481778911	UP	5.03E-18	1.18E-16
Glyma19g43110	1379	300	113	5.288464424	1.893736736	1.481613094	UP	5.98E-23	1.87E-21
Glyma01g04350	1005	45	17	1.088476484	0.390920357	1.477363621	UP	0.000154624	0.000764753
Glyma11g07430	1847	95	36	1.250343407	0.450444234	1.472903973	UP	3.58E-08	3.33E-07
Glyma17g16190	964	190	72	4.791253678	1.726079876	1.472903973	UP	5.75E-15	1.06E-13
Glyma04g00690	963	219	83	5.528285028	1.991852761	1.472720994	UP	5.04E-17	1.10E-15
Glyma16g33430	1581	580	220	8.918025755	3.215853364	1.471522742	UP	1.91E-42	1.27E-40
Glyma10g38910	933	3097	1181	80.69231222	29.25322022	1.463835784	UP	4.90E-217	2.10E-214
Glyma07g07390	3372	81	31	0.583942455	0.212461163	1.458627058	UP	4.47E-07	3.57E-06
Glyma06g02490	2133	243	93	2.769414851	1.007621718	1.458627058	UP	1.76E-18	4.27E-17
Glyma01g39160	448	47	18	2.55030688	0.928538505	1.457637216	UP	0.000128351	0.000646925
Glyma04g12180	1612	464	178	6.997220208	2.551880842	1.45522093	UP	9.49E-34	4.75E-32
Glyma17g23740	1030	289	111	6.82076704	2.490526578	1.453483182	UP	1.39E-21	4.02E-20
Glyma12g32910	1967	143	55	1.767275579	0.646195242	1.451484989	UP	2.14E-11	2.93E-10
Glyma09g40860	2791	273	105	2.377800473	0.869430536	1.451484989	UP	1.96E-20	5.28E-19
Glyma06g14190	1705	1500	577	21.3864881	7.820902225	1.451292642	UP	8.57E-105	1.61E-102
Glyma01g04250	1683	127	49	1.834392236	0.672848658	1.446948208	UP	3.10E-10	3.75E-09
Glyma01g41200	1683	88	34	1.271074935	0.466874579	1.444942143	UP	1.73E-07	1.46E-06
Glyma02g02820	1641	88	34	1.303607018	0.478823837	1.444942143	UP	1.73E-07	1.46E-06
Glyma15g42490	647	62	24	2.329485478	0.85725966	1.442207175	UP	1.23E-05	7.66E-05
Glyma10g31240	1160	268	104	5.616288431	2.071957184	1.438622838	UP	7.66E-20	2.00E-18
Glyma01g45570	1484	54	21	0.884570512	0.327032429	1.435543445	UP	4.85E-05	0.000268629
Glyma13g16890	960	54	21	1.367398583	0.50553763	1.435543445	UP	4.85E-05	0.000268665
Glyma12g20830	765	167	65	5.306737855	1.963619554	1.434309845	UP	7.24E-13	1.13E-11
Glyma18g42520	1987	136	53	1.663847965	0.616429521	1.432515752	UP	1.01E-10	1.29E-09
Glyma03g09140	1467	87	34	1.441656311	0.535616849	1.42845402	UP	2.58E-07	2.13E-06
Glyma08g05000	1155	46	18	0.968162921	0.36016039	1.42661032	UP	0.000193464	0.000932147
Glyma04g32420	1931	51	20	0.642037657	0.239360867	1.423470613	UP	8.80E-05	0.000460261
Glyma18g20470	2483	89	35	0.871336458	0.325759246	1.41942378	UP	2.15E-07	1.79E-06
Glyma15g18070	1370	366	144	6.494311517	2.429110949	1.418748202	UP	5.19E-26	1.90E-24
Glyma19g37100	1757	66	26	0.91315557	0.341984965	1.416927767	UP	8.46E-06	5.44E-05
Glyma18g49530	711	71	28	2.427511783	0.910109939	1.415365563	UP	3.89E-06	2.67E-05
Glyma15g01820	2347	621	245	6.43207514	2.412450558	1.414784885	UP	8.07E-43	5.38E-41
Glyma09g25000	981	134	53	3.320537503	1.248568255	1.411142102	UP	2.23E-10	2.74E-09
Glyma12g21030	2293	48	19	0.508873437	0.191493913	1.410008353	UP	0.000159705	0.000787014
Glyma06g44050	838	424	168	12.29969767	4.6330895	1.408576397	UP	1.42E-29	6.06E-28
Glyma01g42130	935	58	23	1.507957082	0.568488458	1.407392405	UP	3.32E-05	0.000190341
Glyma11g03500	1454	58	23	0.969697298	0.365568575	1.407392405	UP	3.32E-05	0.000190368
Glyma12g36330	890	415	165	11.33523919	4.284492276	1.403618678	UP	7.79E-29	3.24E-27
Glyma14g10620	2115	1038	413	11.9305257	4.512789816	1.402566123	UP	1.67E-69	1.98E-67
Glyma11g34210	1964	206	82	2.549754316	0.964889978	1.401921888	UP	4.66E-15	8.71E-14
Glyma13g40370	505	138	55	6.642939649	2.516962459	1.400138109	UP	1.54E-10	1.93E-09
Glyma12g32450	2390	208	83	2.115621796	0.802574983	1.398373652	UP	3.88E-15	7.30E-14
Glyma07g33570	2260	243	97	2.613788441	0.991901899	1.397873027	UP	1.99E-17	4.47E-16
Glyma16g04740	1615	95	38	1.429959302	0.543771569	1.394901461	UP	1.23E-07	1.06E-06
Glyma09g16800	2997	70	28	0.567784975	0.215911968	1.394901461	UP	5.80E-06	3.86E-05
Glyma13g31280	3014	275	110	2.218002567	0.843441302	1.394901461	UP	1.83E-19	4.68E-18
Glyma14g34610	1011	75	30	1.803361138	0.685765331	1.394901461	UP	2.67E-06	1.89E-05
Glyma19g44380	1582	235	94	3.61105399	1.373177887	1.394901461	UP	7.48E-17	1.61E-15
Glyma06g03860	1904	392	157	5.004857557	1.905628042	1.393062461	UP	4.94E-27	1.90E-25
Glyma17g07400	2486	543	218	5.309716138	2.026566205	1.389597429	UP	1.10E-36	6.10E-35
Glyma08g22060	435	209	84	11.6796446	4.462677012	1.388015075	UP	4.76E-15	8.87E-14
Glyma08g36450	3345	343	138	2.492703346	0.953429073	1.386513675	UP	1.08E-23	3.52E-22
Glyma20g29370	1986	72	29	0.881304222	0.337461459	1.384917372	UP	4.79E-06	3.24E-05
Glyma07g01860	5003	632	255	3.070854036	1.177918124	1.382400677	UP	4.22E-42	2.76E-40
Glyma15g42590	1887	109	44	1.40419427	0.538872726	1.381726072	UP	1.83E-08	1.77E-07
Glyma14g37250	1283	554	224	10.49677062	4.034844376	1.37936061	UP	5.40E-37	3.04E-35
Glyma0950s00200	1010	131	53	3.152989471	1.212718276	1.378475913	UP	7.17E-10	8.33E-09
Glyma13g39690	1000	385	156	9.359083632	3.605205501	1.376285782	UP	4.03E-26	1.48E-24
Glyma13g34310	2568	69	28	0.653170663	0.251981373	1.3741429	UP	8.59E-06	5.52E-05
Glyma16g29700	312	101	41	7.869359365	3.036929354	1.373632844	UP	6.98E-08	6.24E-07
Glyma09g04510	764	241	98	7.668250341	2.964409141	1.371152858	UP	7.72E-17	1.66E-15
Glyma09g24270	808	145	59	4.362437722	1.687508922	1.370239406	UP	1.08E-10	1.38E-09
Glyma01g32450	2025	86	35	1.032395308	0.39943714	1.369955103	UP	6.99E-07	5.41E-06
Glyma08g13580	2943	54	22	0.446042351	0.172757872	1.368429249	UP	8.93E-05	0.000465995
Glyma03g41750	1499	103	42	1.670352727	0.647519847	1.36715647	UP	5.78E-08	5.23E-07
Glyma17g32830	1143	49	20	1.04213132	0.404379557	1.365755115	UP	0.000196055	0.000943625
Glyma14g05450	1739	127	52	1.775320376	0.69104955	1.361218334	UP	1.87E-09	2.07E-08
Glyma01g26230	1044	715	293	16.6486162	6.485934348	1.360015943	UP	2.80E-46	2.06E-44
Glyma08g20820	1180	117	48	2.410329705	0.940079661	1.358375585	UP	8.58E-09	8.71E-08
Glyma11g36850	2280	56	23	0.597070726	0.233130135	1.356766332	UP	7.34E-05	0.000390777
Glyma02g39870	2123	698	287	7.992415016	3.124189218	1.355149665	UP	5.55E-45	3.93E-43
Glyma17g06150	2109	51	21	0.587849557	0.230116702	1.353081285	UP	0.000160984	0.000792741
Glyma19g40220	853	335	138	9.547031917	3.738827961	1.352466194	UP	2.27E-22	6.86E-21
Glyma14g35530	1037	754	311	17.67523465	6.930858929	1.350623309	UP	3.26E-48	2.51E-46
Glyma17g14930	770	80	33	2.525642404	0.990441072	1.350507341	UP	2.22E-06	1.60E-05
Glyma14g05560	1191	63	26	1.285882798	0.504506787	1.349813571	UP	2.76E-05	0.000160999
Glyma16g23880	1119	109	45	2.367930819	0.929368298	1.349304594	UP	3.27E-08	3.05E-07
Glyma18g04340	1339	109	45	1.978875718	0.77667149	1.349304594	UP	3.27E-08	3.05E-07
Glyma19g27790	757	213	88	6.840003478	2.686533246	1.348251367	UP	1.04E-14	1.89E-13
Glyma17g04800	1588	652	270	9.980899814	3.929331707	1.344885923	UP	1.16E-41	7.55E-40
Glyma11g04860	2286	53	22	0.563601632	0.222408756	1.341462202	UP	0.000132101	0.000663932
Glyma04g05780	936	60	25	1.558288983	0.617262064	1.336007771	UP	4.95E-05	0.000273538
Glyma01g31750	929	312	130	8.16415946	3.233948243	1.336007771	UP	1.40E-20	3.83E-19
Glyma18g41870	1607	60	25	0.907628182	0.359525384	1.336007771	UP	4.95E-05	0.000273575
Glyma20g22390	498	60	25	2.928832306	1.160155204	1.336007771	UP	4.95E-05	0.000273612
Glyma06g08540	1467	836	349	13.85315719	5.497949416	1.333249272	UP	2.99E-52	2.53E-50
Glyma12g10780	2062	91	38	1.072816217	0.425892863	1.332840492	UP	5.77E-07	4.53E-06
Glyma20g33450	2360	519	217	5.345987679	2.124971734	1.331012862	UP	5.34E-33	2.59E-31
Glyma18g43520	2616	55	23	0.511090194	0.203186815	1.330771123	UP	0.00010834	0.000555632
Glyma14g39130	2256	308	129	3.318823983	1.321466146	1.328532651	UP	3.57E-20	9.45E-19
Glyma07g02590	1297	81	34	1.518160338	0.605821062	1.325360527	UP	2.69E-06	1.90E-05
Glyma11g06430	586	152	64	6.305486069	2.523990899	1.320900879	UP	1.31E-10	1.65E-09
Glyma17g06430	1867	152	64	1.97911882	0.792211391	1.320900879	UP	1.31E-10	1.65E-09
Glyma19g36280	1080	109	46	2.453439432	0.984327238	1.317595734	UP	5.75E-08	5.21E-07
Glyma06g04450	1022	125	53	2.973251974	1.198478922	1.310837196	UP	7.02E-09	7.21E-08
Glyma11g11440	1663	66	28	0.964771099	0.38910894	1.310012563	UP	2.74E-05	0.000159578
Glyma16g26400	1455	94	40	1.570498258	0.635334479	1.305634122	UP	5.71E-07	4.48E-06
Glyma09g36850	1329	122	52	2.231554246	0.904240156	1.303270985	UP	1.24E-08	1.23E-07
Glyma08g19170	1561	387	165	6.026715086	2.442791881	1.302840908	UP	2.97E-24	1.00E-22
Glyma09g28920	2730	258	110	2.297363186	0.931183914	1.302840908	UP	1.11E-16	2.35E-15
Glyma05g36360	824	89	38	2.625641291	1.065765878	1.300779283	UP	1.23E-06	9.17E-06
Glyma18g12750	1770	103	44	1.414609457	0.574493126	1.300042274	UP	1.80E-07	1.52E-06
Glyma16g25170	3000	166	71	1.34511505	0.54694357	1.298265677	UP	3.40E-11	4.56E-10
Glyma13g38040	1460	3796	1626	63.20420115	25.73790018	1.296126101	UP	7.58E-221	3.39E-218
Glyma07g17140	1780	77	33	1.051582431	0.428449228	1.295365787	UP	6.97E-06	4.56E-05
Glyma14g05360	1397	63	27	1.096268012	0.446655601	1.295365787	UP	4.88E-05	0.000270032
Glyma05g08650	967	112	48	2.815555854	1.147149949	1.295365787	UP	5.67E-08	5.14E-07
Glyma04g04260	1673	112	48	1.627401382	0.663056784	1.295365787	UP	5.67E-08	5.14E-07
Glyma07g35770	2447	168	72	1.66896762	0.679992236	1.295365787	UP	2.81E-11	3.79E-10
Glyma18g49150	643	105	45	3.969638187	1.617361003	1.295365787	UP	1.48E-07	1.26E-06
Glyma06g13040	900	84	36	2.268868759	0.924411667	1.295365787	UP	2.65E-06	1.87E-05
Glyma01g38130	1657	1627	699	23.86918789	9.74900053	1.291823256	UP	2.71E-95	4.48E-93
Glyma03g31420	3575	896	386	6.092626599	2.495265059	1.28787125	UP	4.77E-53	4.12E-51
Glyma17g11860	1188	457	197	9.351307928	3.832262171	1.286971901	UP	7.55E-28	3.00E-26
Glyma14g00870	1284	779	336	14.74840424	6.047552961	1.286135461	UP	2.97E-46	2.18E-44
Glyma19g41730	2073	153	66	1.794174696	0.735783526	1.285967089	UP	2.70E-10	3.29E-09
Glyma05g32950	2278	306	132	3.265429451	1.339138938	1.285967089	UP	3.83E-19	9.65E-18
Glyma16g04760	1569	1206	521	18.6851661	7.673971932	1.283847995	UP	1.90E-70	2.28E-68
Glyma13g17930	4167	420	182	2.450182246	1.00937679	1.279424243	UP	1.67E-25	5.99E-24
Glyma14g35140	742	60	26	1.965712248	0.809794587	1.279424243	UP	8.70E-05	0.000455853
Glyma05g05850	751	323	140	10.45526835	4.308176876	1.279080703	UP	5.75E-20	1.51E-18
Glyma13g02220	484	304	132	15.26865635	6.30280682	1.27650676	UP	7.92E-19	1.96E-17
Glyma13g10840	1407	198	86	3.420926092	1.412569356	1.276065231	UP	9.02E-13	1.39E-11
Glyma15g13800	700	17160	7459	595.9253252	246.2566651	1.274968787	UP	0	0
Glyma04g04760	1697	92	40	1.317888243	0.544732862	1.274607227	UP	1.20E-06	8.99E-06
Glyma16g02960	1825	694	302	9.244197176	3.824278403	1.273360479	UP	8.83E-41	5.58E-39
Glyma13g06230	2180	62	27	0.691365644	0.286228383	1.272282174	UP	7.11E-05	0.00037946
Glyma08g11610	1536	202	88	3.196927242	1.324027127	1.27175323	UP	6.12E-13	9.58E-12
Glyma02g11150	1514	55	24	0.883099041	0.366345443	1.269370578	UP	0.000189866	0.000916875
Glyma11g02300	534	55	24	2.503767692	1.038664794	1.269370578	UP	0.000189866	0.000916766
Glyma08g13900	1317	71	31	1.310524584	0.543978012	1.268524175	UP	2.19E-05	0.000130086
Glyma20g28620	1488	87	38	1.421310355	0.59018218	1.267989348	UP	2.58E-06	1.83E-05
Glyma03g36450	1702	64	28	0.914098543	0.380192812	1.265618444	UP	5.81E-05	0.000315641
Glyma07g07500	1330	217	95	3.966255538	1.650735119	1.26466899	UP	1.10E-13	1.84E-12
Glyma03g02210	1182	178	78	3.660792596	1.525044628	1.263304578	UP	1.82E-11	2.52E-10
Glyma1000s00210	810	146	64	4.381677763	1.825998354	1.262797925	UP	1.19E-09	1.35E-08
Glyma16g01220	1245	1819	798	35.51697309	14.81286165	1.261658257	UP	1.56E-102	2.84E-100
Glyma11g10080	1293	66	29	1.240846355	0.518328274	1.25938649	UP	4.75E-05	0.000263542
Glyma12g36320	930	116	51	3.032128757	1.267338576	1.258529019	UP	6.56E-08	5.89E-07
Glyma06g41630	1602	75	33	1.138076224	0.476054697	1.257397937	UP	1.47E-05	9.00E-05
Glyma11g05530	1766	159	70	2.188663643	0.916036476	1.256573304	UP	2.56E-10	3.13E-09
Glyma06g35330	1234	211	93	4.156615897	1.741699453	1.254913743	UP	3.32E-13	5.32E-12
Glyma16g29660	853	372	164	10.60148022	4.443244823	1.254580172	UP	3.95E-22	1.18E-20
Glyma18g51490	1059	68	30	1.560937633	0.654682484	1.253545611	UP	3.88E-05	0.000219242
Glyma13g10000	2216	68	30	0.745953499	0.312864959	1.253545611	UP	3.88E-05	0.000219212
Glyma17g18040	2151	367	162	4.147613243	1.740524059	1.252759616	UP	8.31E-22	2.43E-20
Glyma11g36940	869	147	65	4.112161445	1.728617904	1.250277897	UP	1.41E-09	1.58E-08
Glyma01g37360	938	1472	651	38.14850914	16.03923228	1.250021589	UP	3.73E-82	5.34E-80
Glyma10g38660	1362	174	77	3.105594431	1.306528971	1.249130321	UP	4.55E-11	6.01E-10
Glyma04g34350	947	228	101	5.852716214	2.464772396	1.247651897	UP	4.89E-14	8.42E-13
Glyma17g37930	1417	291	129	4.992243238	2.103900936	1.246621453	UP	1.74E-17	3.93E-16
Glyma12g03050	1981	90	40	1.104410768	0.466638903	1.242898367	UP	2.50E-06	1.78E-05
Glyma05g01350	822	135	60	3.992404621	1.686882604	1.242898367	UP	7.73E-09	7.90E-08
Glyma20g28890	886	8929	3972	244.9862442	103.6050548	1.241606353	UP	0	0
Glyma19g43940	1285	2196	977	41.54337795	17.57101554	1.241420953	UP	2.44E-120	5.43E-118
Glyma11g35390	2240	92	41	0.998418013	0.423000874	1.238983317	UP	2.05E-06	1.48E-05
Glyma11g38170	1677	1308	584	18.9603906	8.047948918	1.236295632	UP	5.61E-72	6.91E-70
Glyma18g45900	2189	4812	2154	53.4382781	22.74078038	1.232591758	UP	2.13E-258	1.19E-255
Glyma07g36210	747	192	86	6.248175585	2.660622602	1.231671112	UP	7.78E-12	1.11E-10
Glyma06g08290	863	212	95	5.971695626	2.544006615	1.231038212	UP	6.55E-13	1.02E-11
Glyma14g37040	2214	87	39	0.955243816	0.407091859	1.230514643	UP	4.39E-06	2.98E-05
Glyma03g41330	1403	2451	1100	42.46765092	18.11925933	1.228840326	UP	5.56E-132	1.40E-129
Glyma03g00800	1753	118	53	1.636336771	0.698713895	1.22769596	UP	9.08E-08	7.98E-07
Glyma17g32010	1308	69	31	1.282371759	0.54772098	1.227301512	UP	4.57E-05	0.000254881
Glyma11g04830	736	60	27	1.981737076	0.847796026	1.224976459	UP	0.000148848	0.000739243
Glyma14g38100	1553	577	260	9.031854987	3.869076519	1.223033061	UP	3.42E-32	1.61E-30
Glyma10g39980	3592	122	55	0.825650221	0.353860257	1.22235099	UP	6.10E-08	5.50E-07
Glyma09g25490	1347	73	33	1.317430953	0.566176411	1.218403805	UP	3.04E-05	0.000175347
Glyma19g43460	979	563	255	13.97971448	6.019534603	1.215611041	UP	3.64E-31	1.65E-29
Glyma13g17180	1251	788	357	15.31233798	6.595023283	1.215244921	UP	6.23E-43	4.17E-41
Glyma07g35630	1239	64	29	1.255686619	0.540918853	1.214992371	UP	9.87E-05	0.000510624
Glyma04g04290	1381	324	147	5.703269975	2.459965877	1.213151024	UP	1.50E-18	3.65E-17
Glyma06g00590	1373	141	64	2.496440238	1.077245934	1.212524718	UP	7.13E-09	7.31E-08
Glyma09g04750	1253	284	129	5.509851166	2.379271848	1.21149323	UP	2.05E-16	4.25E-15
Glyma12g21920	256	66	30	6.267243504	2.708237305	1.210476889	UP	8.04E-05	0.000425039
Glyma09g04880	693	176	80	6.173792543	2.667854738	1.210476889	UP	1.04E-10	1.33E-09
Glyma05g33080	1788	132	60	1.794646909	0.775513143	1.210476889	UP	2.25E-08	2.16E-07
Glyma02g07610	1310	633	288	11.74640615	5.080735879	1.209110054	UP	1.48E-34	7.74E-33
Glyma12g07770	1764	202	92	2.783718959	1.205298659	1.207622892	UP	4.83E-12	7.01E-11
Glyma17g06610	1173	158	72	3.274399561	1.418534527	1.206829112	UP	1.02E-09	1.17E-08
Glyma19g44730	811	68	31	2.038265047	0.883377364	1.206239897	UP	6.55E-05	0.000352504
Glyma06g09520	3362	633	289	4.576975625	1.98657772	1.204109373	UP	2.44E-34	1.26E-32
Glyma02g14250	1601	254	116	3.856692234	1.674449615	1.203677057	UP	1.06E-14	1.92E-13
Glyma06g02520	1074	81	37	1.833383575	0.796164611	1.203370003	UP	1.35E-05	8.34E-05
Glyma02g35570	1183	129	59	2.650803677	1.152584285	1.201557572	UP	3.91E-08	3.62E-07
Glyma13g01420	2333	94	43	0.979457765	0.425950511	1.201297463	UP	2.80E-06	1.97E-05
Glyma16g25720	899	1246	571	33.69232251	14.67850561	1.198714783	UP	1.82E-65	2.02E-63
Glyma09g06160	1732	72	33	1.010548606	0.440323109	1.198504248	UP	4.35E-05	0.000243639
Glyma12g31890	1012	72	33	1.729515994	0.753596468	1.198504248	UP	4.35E-05	0.000243605
Glyma07g09600	536	61	28	2.766544396	1.207254043	1.196355781	UP	0.000173967	0.0008506
Glyma14g08480	1424	172	79	2.936236657	1.282101855	1.195457372	UP	2.55E-10	3.12E-09
Glyma06g18420	2186	494	227	5.493503303	2.399833582	1.19479211	UP	7.60E-27	2.91E-25
Glyma02g33570	483	252	116	12.68311729	5.550297793	1.192272294	UP	2.12E-14	3.74E-13
Glyma02g10630	2525	76	35	0.731686106	0.320340677	1.191617862	UP	2.89E-05	0.000167882
Glyma13g12020	24078	13535	6249	13.66502557	5.997849184	1.187971008	UP	0	0
Glyma02g11060	1637	249	115	3.697628421	1.623508578	1.187485247	UP	3.64E-14	6.33E-13
Glyma07g31080	1540	67	31	1.057612757	0.46520717	1.184866246	UP	9.37E-05	0.000486785
Glyma06g02320	1164	162	75	3.383254225	1.489065185	1.184004678	UP	1.13E-09	1.28E-08
Glyma08g11520	1680	82	38	1.186525754	0.522732788	1.182597857	UP	1.57E-05	9.57E-05
Glyma11g34780	1541	192	89	3.028804129	1.334728072	1.182202435	UP	3.50E-11	4.68E-10
Glyma02g06300	1133	69	32	1.480443302	0.652717858	1.181497822	UP	7.62E-05	0.000404421
Glyma15g01490	4619	112	52	0.589444146	0.260172151	1.17988857	UP	4.55E-07	3.62E-06
Glyma17g04150	1029	114	53	2.693159502	1.190326004	1.177942925	UP	3.72E-07	3.00E-06
Glyma03g02520	771	116	54	3.657431574	1.61861965	1.176066859	UP	3.04E-07	2.48E-06
Glyma11g00240	1118	232	108	5.044507592	2.232478981	1.176066859	UP	4.06E-13	6.46E-12
Glyma18g50100	1543	73	34	1.150083923	0.509235202	1.175335083	UP	5.05E-05	0.000278175
Glyma13g06600	2277	150	70	1.601403698	0.710461316	1.172509039	UP	6.12E-09	6.34E-08
Glyma06g04590	1265	259	121	4.977162693	2.210549638	1.170918416	UP	2.20E-14	3.89E-13
Glyma01g11870	826	323	151	9.505940107	4.224762763	1.169958981	UP	1.51E-17	3.41E-16
Glyma12g33240	2017	158	74	1.904249224	0.847873864	1.167300748	UP	2.75E-09	2.98E-08
Glyma07g09970	1491	160	75	2.608644736	1.162489521	1.16608277	UP	2.25E-09	2.46E-08
Glyma13g09690	1857	64	30	0.837800604	0.373348815	1.16608277	UP	0.00016404	0.000806619
Glyma06g11140	2316	130	61	1.364512115	0.608690756	1.164603841	UP	7.41E-08	6.59E-07
Glyma06g16650	1587	100	47	1.53177745	0.684425777	1.162240704	UP	2.50E-06	1.78E-05
Glyma13g39710	1452	134	63	2.243420999	1.002719267	1.161782633	UP	4.96E-08	4.53E-07
Glyma15g14020	1887	151	71	1.945259952	0.869544626	1.161630985	UP	7.06E-09	7.24E-08
Glyma20g23810	1647	68	32	1.003662995	0.449015989	1.160436207	UP	0.000108386	0.000555799
Glyma15g08120	1107	85	40	1.866568375	0.835060223	1.160436207	UP	1.48E-05	9.06E-05
Glyma13g33290	1431	257	121	4.365822635	1.954119701	1.159734678	UP	4.34E-14	7.50E-13
Glyma10g37290	2535	87	41	0.834283948	0.373775921	1.158364857	UP	1.20E-05	7.51E-05
Glyma02g16200	1296	70	33	1.313002754	0.588456501	1.157862263	UP	8.81E-05	0.000460823
Glyma01g04860	1287	89	42	1.681063267	0.754182013	1.156389374	UP	9.80E-06	6.23E-05
Glyma06g08970	1939	74	35	0.927740486	0.417153279	1.153143714	UP	5.83E-05	0.000316556
Glyma07g07650	3410	76	36	0.541791032	0.243979619	1.150975878	UP	4.74E-05	0.000263396
Glyma19g01810	1995	135	64	1.644990776	0.74138279	1.149788963	UP	5.70E-08	5.16E-07
Glyma15g07710	1982	141	67	1.729370559	0.781225803	1.146435528	UP	3.11E-08	2.92E-07
Glyma06g15940	1635	101	48	1.501675915	0.678467278	1.146222348	UP	2.88E-06	2.03E-05
Glyma02g40890	1767	387	184	5.324109931	2.406504622	1.145601166	UP	4.35E-20	1.15E-18
Glyma13g29520	1368	164	78	2.914273782	1.317692069	1.145123151	UP	2.43E-09	2.65E-08
Glyma18g48420	1073	229	109	5.188100245	2.347643795	1.143992829	UP	1.81E-12	2.72E-11
Glyma06g10700	1163	231	110	4.828418039	2.185840141	1.143362694	UP	1.48E-12	2.24E-11
Glyma08g22050	525	65	31	3.009723864	1.364607699	1.141144868	UP	0.000188952	0.000913219
Glyma06g13890	1307	109	52	2.027325621	0.919460724	1.140717972	UP	1.28E-06	9.50E-06
Glyma17g10530	753	67	32	2.162979608	0.982110669	1.139062556	UP	0.00015346	0.000759735
Glyma07g38580	1338	184	88	3.342984079	1.519959392	1.137103703	UP	3.28E-10	3.95E-09
Glyma17g18310	1085	968	463	21.68793574	9.8618111	1.13696822	UP	3.04E-47	2.29E-45
Glyma09g07240	4077	372	178	2.218067851	1.008985018	1.136398746	UP	3.86E-19	9.73E-18
Glyma17g11370	297	234	112	19.15278823	8.714992145	1.135983163	UP	1.39E-12	2.10E-11
Glyma13g01690	1768	94	45	1.292463215	0.588214437	1.135709121	UP	7.47E-06	4.85E-05
Glyma01g25830	1932	1090	522	13.71487881	6.244085017	1.135179789	UP	7.56E-53	6.50E-51
Glyma01g09460	640	532	255	20.20711239	9.208006838	1.133902364	UP	1.32E-26	4.97E-25
Glyma04g40600	1601	438	210	6.650516529	3.0313312	1.133514908	UP	3.56E-22	1.06E-20
Glyma03g26530	671	125	60	4.528559638	2.066494039	1.131867055	UP	2.52E-07	2.08E-06
Glyma18g52660	1279	75	36	1.425487185	0.650485145	1.131867055	UP	6.69E-05	0.000359457
Glyma14g35380	1546	254	122	3.99389668	1.823709951	1.130920715	UP	1.89E-13	3.10E-12
Glyma20g05700	1768	42482	20425	584.1108757	266.9839974	1.129488975	UP	0	0
Glyma19g35520	679	239	115	8.556590051	3.914114201	1.128350123	UP	1.06E-12	1.63E-11
Glyma02g16710	1676	137	66	1.987097383	0.910071152	1.126611329	UP	7.47E-08	6.64E-07
Glyma17g23590	1404	752	363	13.02037017	5.975096778	1.123736479	UP	2.02E-36	1.11E-34
Glyma02g14180	1754	21728	10509	301.1360588	138.4641136	1.120903356	UP	0	0
Glyma15g24060	1710	640	310	9.098220589	4.18958504	1.118777055	UP	4.92E-31	2.21E-29
Glyma16g34060	1195	99	48	2.01390921	0.928279498	1.117367485	UP	5.67E-06	3.78E-05
Glyma03g34480	2344	307	149	3.18385563	1.469041578	1.115899691	UP	1.22E-15	2.39E-14
Glyma07g21110	2697	249	121	2.244352142	1.036835481	1.11411206	UP	6.22E-13	9.72E-12
Glyma01g40460	891	214	104	5.838599261	2.697497569	1.114000634	UP	2.58E-11	3.50E-10
Glyma08g20440	783	107	52	3.321961648	1.5347831	1.114000634	UP	2.50E-06	1.78E-05
Glyma01g42970	1858	72	35	0.942018399	0.435339186	1.11361535	UP	0.000115821	0.000589832
Glyma17g14490	498	74	36	3.61222651	1.670623494	1.11250173	UP	9.41E-05	0.000488623
Glyma19g33800	769	74	36	2.33925722	1.081886216	1.11250173	UP	9.41E-05	0.000488748
Glyma12g30210	1722	74	36	1.044650872	0.483141986	1.11250173	UP	9.41E-05	0.000488686
Glyma13g06620	3014	152	74	1.22595051	0.567405967	1.111447513	UP	2.07E-08	1.99E-07
Glyma05g25590	2024	78	38	0.936821163	0.433888875	1.110448071	UP	6.22E-05	0.000335846
Glyma19g43240	1045	197	96	4.582711677	2.123050718	1.110062684	UP	1.78E-10	2.21E-09
Glyma10g32890	1876	121	59	1.567924459	0.726816209	1.109193554	UP	6.01E-07	4.71E-06
Glyma11g19560	1449	86	42	1.442788475	0.669863527	1.106920698	UP	2.72E-05	0.000158657
Glyma07g31050	1884	133	65	1.716102963	0.797329596	1.105887988	UP	1.78E-07	1.50E-06
Glyma17g14750	2453	9651	4720	95.64171742	44.46823346	1.104864943	UP	0	0
Glyma20g35440	863	96	47	2.704164057	1.258613799	1.103347015	UP	9.72E-06	6.19E-05
Glyma09g08290	1362	2273	1113	40.56905829	18.8852824	1.103117457	UP	2.08E-103	3.84E-101
Glyma03g28640	616	198	97	7.813706187	3.639120604	1.102417144	UP	2.02E-10	2.50E-09
Glyma06g04010	856	100	49	2.839872446	1.32290221	1.102119711	UP	6.45E-06	4.25E-05
Glyma15g15130	624	200	98	7.791444915	3.629500936	1.102119711	UP	1.65E-10	2.06E-09
Glyma17g10050	1135	110	54	2.355968189	1.099520485	1.099445577	UP	2.32E-06	1.66E-05
Glyma05g31190	3399	672	330	4.806076807	2.243717638	1.098968574	UP	1.26E-31	5.82E-30
Glyma08g23310	1601	112	55	1.700588702	0.793920076	1.098968574	UP	1.89E-06	1.37E-05
Glyma12g06130	1620	397	195	5.957281068	2.781794368	1.098638249	UP	2.52E-19	6.40E-18
Glyma02g16440	1734	177	87	2.481399965	1.159512904	1.09763542	UP	2.09E-09	2.30E-08
Glyma05g36100	1256	594	292	11.49659955	5.372774815	1.097467928	UP	4.37E-28	1.75E-26
Glyma19g42280	1953	775	381	9.646550848	4.508459358	1.097378678	UP	3.89E-36	2.11E-34
Glyma02g01460	1184	311	153	6.385299688	2.986380596	1.096356293	UP	2.02E-15	3.88E-14
Glyma13g27730	917	187	92	4.957296207	2.318589786	1.096305869	UP	7.65E-10	8.84E-09
Glyma06g11990	1535	128	63	2.027095402	0.94850057	1.095693442	UP	3.71E-07	3.00E-06
Glyma13g36120	2531	142	70	1.363856877	0.639162551	1.093437468	UP	8.97E-08	7.89E-07
Glyma05g17390	1773	1229	606	16.85061461	7.898949099	1.093068583	UP	6.02E-56	5.62E-54
Glyma06g47750	1762	292	144	4.028557307	1.888695801	1.092872923	UP	1.68E-14	2.98E-13
Glyma14g35790	1003	148	73	3.587016554	1.682005276	1.092602172	UP	4.88E-08	4.48E-07
Glyma07g03800	1144	77	38	1.636203432	0.767649549	1.091832393	UP	8.69E-05	0.000455598
Glyma07g11410	1554	83	41	1.298373601	0.60973099	1.090460792	UP	4.67E-05	0.000259883
Glyma15g40070	1357	336	166	6.01910651	2.827051155	1.090251357	UP	2.10E-16	4.35E-15
Glyma04g08520	1477	85	42	1.398978464	0.657164692	1.090046879	UP	3.80E-05	0.000215113
Glyma14g11010	864	91	45	2.560355371	1.203661025	1.08891491	UP	2.04E-05	0.00012221
Glyma19g43650	1769	283	140	3.888939628	1.828965989	1.088348592	UP	5.14E-14	8.83E-13
Glyma05g37180	1063	101	50	2.309727302	1.087031593	1.087328659	UP	7.32E-06	4.76E-05
Glyma05g38340	1273	648	321	12.37425897	5.827496957	1.086393881	UP	5.09E-30	2.21E-28
Glyma15g08590	1394	1220	605	21.27500425	10.0299329	1.084847466	UP	6.79E-55	6.13E-53
Glyma14g06640	1491	133	66	2.168435937	1.022990778	1.083861682	UP	2.80E-07	2.30E-06
Glyma01g44470	1213	137	68	2.745569015	1.29554809	1.083542607	UP	1.86E-07	1.57E-06
Glyma11g11520	903	292	145	7.860817249	3.71095492	1.082888835	UP	2.61E-14	4.59E-13
Glyma01g24360	1378	4457	2216	78.62596978	37.16430069	1.081088445	UP	1.87E-194	7.40E-192
Glyma09g29000	2991	126	63	1.024063131	0.486776454	1.072973366	UP	7.12E-07	5.51E-06
Glyma12g00460	2874	120	60	1.015002427	0.482469555	1.072973366	UP	1.31E-06	9.75E-06
Glyma05g25460	1863	76	38	0.991684068	0.471385445	1.072973366	UP	0.000121111	0.000614159
Glyma18g06840	2102	80	40	0.92518775	0.439777196	1.072973366	UP	7.99E-05	0.00042252
Glyma02g15790	1083	74	37	1.661023825	0.789548284	1.072973366	UP	0.000149139	0.000740508
Glyma14g38010	1762	378	189	5.215050213	2.478913238	1.072973366	UP	7.77E-18	1.80E-16
Glyma12g28870	1334	370	185	6.742461777	3.204950494	1.072973366	UP	1.72E-17	3.88E-16
Glyma20g34580	1172	98	49	2.032689588	0.966215266	1.072973366	UP	1.25E-05	7.76E-05
Glyma08g47070	822	96	48	2.839043286	1.349506083	1.072973366	UP	1.53E-05	9.38E-05
Glyma12g05080	1012	108	54	2.594273991	1.233157856	1.072973366	UP	4.47E-06	3.04E-05
Glyma08g11300	1162	732	367	15.31360891	7.2990336	1.069036951	UP	7.23E-33	3.48E-31
Glyma19g30900	2041	365	183	4.347328501	2.072113364	1.069026181	UP	3.51E-17	7.73E-16
Glyma15g09550	1008	1440	722	34.72758305	16.55320495	1.068971435	UP	5.54E-63	5.84E-61
Glyma01g37810	1671	241	121	3.50601033	1.673456189	1.066999465	UP	8.22E-12	1.17E-10
Glyma15g16360	1644	1477	742	21.83993194	10.43055743	1.0661521	UP	2.77E-64	3.00E-62
Glyma19g24360	1656	169	85	2.480841229	1.186216662	1.064461866	UP	1.14E-08	1.14E-07
Glyma08g04730	1367	620	312	11.02543602	5.274623995	1.063695552	UP	7.11E-28	2.82E-26
Glyma04g08020	695	147	74	5.141681001	2.460664149	1.063192345	UP	1.05E-07	9.18E-07
Glyma09g12250	1426	4499	2265	76.69535575	36.70744084	1.063066682	UP	5.19E-191	1.97E-188
Glyma16g29650	884	339	171	9.322234681	4.470429724	1.060262314	UP	7.18E-16	1.44E-14
Glyma03g14210	1901	904	457	11.5600287	5.555709255	1.057101973	UP	1.70E-39	1.03E-37
Glyma07g12180	1383	79	40	1.388601116	0.66841046	1.054826019	UP	0.000110855	0.000566675
Glyma17g10970	1519	156	79	2.496545141	1.201917737	1.054594836	UP	5.26E-08	4.79E-07
Glyma20g29250	867	77	39	2.158958162	1.039563293	1.054357687	UP	0.000136477	0.000684321
Glyma01g08060	1206	148	75	2.983231844	1.437207194	1.053608041	UP	1.18E-07	1.02E-06
Glyma09g04520	956	355	180	9.026992038	4.351310147	1.052795484	UP	2.24E-16	4.63E-15
Glyma12g02540	1180	1642	833	33.8270203	16.31429912	1.052039092	UP	9.15E-70	1.08E-67
Glyma19g34250	4198	680	345	3.937667826	1.899249792	1.05191175	UP	6.79E-30	2.93E-28
Glyma02g13620	1536	234	119	3.703371161	1.790445774	1.048520322	UP	3.16E-11	4.25E-10
Glyma10g42570	1360	863	439	15.42568597	7.459866209	1.048112985	UP	2.79E-37	1.59E-35
Glyma05g34920	1306	163	83	3.034010127	1.468724509	1.046662089	UP	3.21E-08	3.01E-07
Glyma06g17420	1976	1627	829	20.01581191	9.69556265	1.04574361	UP	1.74E-68	2.03E-66
Glyma12g34610	759	1048	534	33.56542151	16.25941469	1.045700436	UP	9.64E-45	6.77E-43
Glyma07g06320	1856	359	183	4.702069839	2.278654836	1.045113561	UP	2.30E-16	4.75E-15
Glyma11g10240	1250	302	154	5.873128846	2.847187934	1.044591564	UP	5.43E-14	9.30E-13
Glyma13g36930	1115	394	201	8.59001561	4.166070517	1.043973494	UP	8.79E-18	2.03E-16
Glyma01g35620	2628	774	395	7.159590752	3.473578847	1.043454279	UP	2.24E-33	1.10E-31
Glyma06g03180	1554	94	48	1.47044721	0.713831403	1.042599717	UP	2.92E-05	0.000169663
Glyma09g03270	1844	1209	618	15.93815268	7.745206211	1.041108867	UP	5.44E-51	4.47E-49
Glyma04g08410	1393	1731	885	30.20776194	14.6824179	1.04082973	UP	3.36E-72	4.17E-70
Glyma19g44340	1728	123	63	1.730350058	0.842562717	1.038207947	UP	1.86E-06	1.35E-05
Glyma05g36650	570	123	63	5.245692808	2.554295395	1.038207947	UP	1.86E-06	1.35E-05
Glyma10g34760	1476	160	82	2.635155354	1.283905093	1.037349456	UP	5.39E-08	4.89E-07
Glyma13g19910	1377	1188	609	20.97273643	10.22089152	1.036994069	UP	8.03E-50	6.40E-48
Glyma06g20730	996	183	94	4.466469266	2.181091784	1.034084352	UP	6.55E-09	6.75E-08
Glyma17g35430	1146	138	71	2.927298886	1.431789449	1.031750703	UP	5.00E-07	3.96E-06
Glyma18g49910	1609	103	53	1.556158321	0.761246401	1.031553438	UP	1.44E-05	8.84E-05
Glyma05g08450	1693	206	106	2.957895733	1.446952698	1.031553438	UP	8.00E-10	9.23E-09
Glyma17g06220	2110	3555	1832	40.95715186	20.0654286	1.029403422	UP	1.13E-143	2.93E-141
Glyma05g15700	1271	225	116	4.303378702	2.109200499	1.028773562	UP	1.47E-10	1.84E-09
Glyma04g11140	1679	93	48	1.346495329	0.660687314	1.027169676	UP	4.02E-05	0.000226721
Glyma08g43780	2364	542	280	5.573453896	2.737259589	1.02583939	UP	3.03E-23	9.62E-22
Glyma13g33300	1424	265	137	4.523852989	2.223391825	1.024789832	UP	4.08E-12	5.96E-11
Glyma02g46730	2076	700	362	8.1967802	4.02982928	1.02433859	UP	1.75E-29	7.42E-28
Glyma08g07140	1099	87	45	1.92439473	0.946281279	1.024063765	UP	7.47E-05	0.000397257
Glyma10g05770	1342	174	90	3.151877508	1.549870529	1.024063765	UP	2.00E-08	1.93E-07
Glyma07g07480	1445	112	58	1.884181669	0.927610323	1.022347293	UP	7.07E-06	4.62E-05
Glyma13g04690	356	193	100	13.17892267	6.491654964	1.021574213	UP	3.64E-09	3.89E-08
Glyma04g42760	1610	108	56	1.630686509	0.803836232	1.020505946	UP	1.06E-05	6.71E-05
Glyma02g42290	1719	81	42	1.145464781	0.56464936	1.020505946	UP	0.00013908	0.000696085
Glyma16g13570	714	81	42	2.757778654	1.359428922	1.020505946	UP	0.00013908	0.000696
Glyma10g28020	1085	477	248	10.68713362	5.282352382	1.016622511	UP	2.30E-20	6.16E-19
Glyma09g31030	1981	123	64	1.509361384	0.746622245	1.015487871	UP	2.84E-06	2.00E-05
Glyma02g43010	1061	146	76	3.345107434	1.655402608	1.014870411	UP	3.38E-07	2.75E-06
Glyma03g12230	2040	315	164	3.753643168	1.857886193	1.014629379	UP	6.38E-14	1.09E-12
Glyma17g05540	1464	553	288	9.182409426	4.546286886	1.014184034	UP	2.84E-23	9.04E-22
Glyma17g04850	1077	4056	2113	91.54926072	45.34080437	1.013738251	UP	1.32E-159	4.14E-157
Glyma07g38530	1342	499	260	9.039005037	4.477403752	1.013501558	UP	3.93E-21	1.11E-19
Glyma13g38050	1563	190	99	2.955066248	1.463799664	1.013472354	UP	6.05E-09	6.27E-08
Glyma18g43620	2457	92	48	0.910238644	0.45148311	1.011572821	UP	5.51E-05	0.00030034
Glyma04g10900	1128	274	143	5.904920593	2.929762153	1.011134112	UP	3.08E-12	4.56E-11
Glyma08g08540	1848	981	512	12.90445416	6.402851372	1.011082692	UP	8.04E-40	4.96E-38
Glyma16g25550	2293	521	272	5.523397095	2.741386539	1.010650087	UP	6.70E-22	1.98E-20
Glyma08g00420	1589	517	270	7.909321779	3.926858874	1.010178239	UP	9.95E-22	2.90E-20
Glyma16g01430	542	178	93	7.98349972	3.965419051	1.009547986	UP	2.02E-08	1.95E-07
Glyma03g06650	1650	88	46	1.296496434	0.644286919	1.008843028	UP	8.33E-05	0.000438577
Glyma13g07910	2738	308	161	2.734575203	1.358932418	1.008843028	UP	1.57E-13	2.59E-12
Glyma04g40880	1517	524	274	8.396886924	4.174172655	1.008364284	UP	6.10E-22	1.80E-20
Glyma03g41390	665	283	148	10.34516421	5.143343109	1.008178243	UP	1.54E-12	2.33E-11
Glyma17g23800	360	239	125	16.13867957	8.02440683	1.008055889	UP	8.27E-11	1.07E-09
Glyma09g34380	2891	149	78	1.252883747	0.623522224	1.006739667	UP	3.07E-07	2.51E-06
Glyma06g13080	912	298	156	7.943173053	3.953076207	1.006739667	UP	4.25E-13	6.74E-12
Glyma05g35410	612	126	66	5.004857557	2.492286357	1.00585917	UP	2.57E-06	1.83E-05
Glyma05g28410	670	84	44	3.047734154	1.517690796	1.00585917	UP	0.000125918	0.000635685
Glyma18g13840	1347	498	261	8.987405681	4.477940703	1.005069301	UP	7.96E-21	2.19E-19
Glyma12g09240	1757	206	108	2.850152235	1.420552931	1.004586391	UP	1.83E-09	2.03E-08
Glyma15g11410	1701	309	162	4.41597661	2.200980159	1.004586391	UP	1.74E-13	2.86E-12
Glyma02g07210	1665	99	52	1.445418322	0.721762863	1.001890268	UP	3.30E-05	0.000189326
Glyma01g43280	2899	215	113	1.802863487	0.900815094	1.000987253	UP	9.11E-10	1.05E-08
