# Supplementary material for: RNA-Seq analysis reveals that multiple phytohormone biosynthesis and signal transduction pathways are reprogrammed in curled-cotyledons mutant of soybean [Glycine max (L.) Merr.]
Source: BMC Genomics. 2014 Jun 21;15(1):510. doi: 10.1186/1471-2164-15-510 (PMC4078243; doi:10.1186/1471-2164-15-510)
Supplement: Supplementary file 3 — Additional file 3: Differentially expressed genes in hormone biosynthesis and signal transduction pathways. (XLSX 117 KB) [file 12864_2014_6175_MOESM3_ESM.xlsx]

## Sheet: Sheet1
Additional file 3:	Differentially expressed genes in hormone biosynthesis and signal transduction pathways.
	geneLength	MU_7-Expression	CK_7-Expression	MU_7-RPKM	CK_7-RPKM	log2 Ratio(MU_7/CK_7)	Up-Down-Regulation(MU_7/CK_7)	P-value	FDR
plant hormone signal transduction
Glyma09g35460	522	0	13	0	0.575544	-9.16878	Down	0.000173155	0.000847547
Glyma12g03780	861	2	22	0.0564676	0.590507	-3.38646	Down	3.29e-05	0.000188762
Glyma13g27880	534	4	26	0.182092	1.12522	-2.62747	Down	6.06e-05	0.000327972
Glyma08g16550	393	11	54	0.680413	3.17546	-2.22248	Down	1.09e-07	9.45e-07
Glyma08g16520	974	38	144	0.948412	3.41672	-1.84902	Down	9.08e-15	1.66e-13
Glyma04g07040	989	11	38	0.270377	0.887959	-1.71552	Down	0.000183499	0.00089078
Glyma08g16530	396	22	65	1.35052	3.79336	-1.48996	Down	8.72e-06	5.59e-05
Glyma12g14400	1226	66	148	1.30866	2.78982	-1.09209	Down	1.19e-07	1.03e-06
Glyma05g27280	536	31	0	1.40595	0	10.4573	UP	2.05e-10	2.53e-09
Glyma15g09980	659	31	0	1.14353	0	10.1593	UP	2.05e-10	2.53e-09
Glyma03g26310	1058	12	0	0.27572	0	8.10706	UP	0.000175004	0.000854334
Glyma18g43570	1957	20	0	0.248434	0	7.95672	UP	5.57e-07	4.38e-06
Glyma02g17360	1873	14	0	0.181703	0	7.50544	UP	4.16e-05	0.000233843
Glyma19g32850	2171	12	0	0.134367	0	7.07004	UP	0.000175004	0.000855052
Glyma20g27480	2336	12	0	0.124877	0	6.96436	UP	0.000175004	0.000854539
Glyma07g30250	2208	66	2	0.726637	0.0209332	5.11737	UP	1.54e-18	3.75e-17
Glyma08g47000	2512	24	1	0.232255	0.00919996	4.65794	UP	4.34e-07	3.47e-06
Glyma08g10220	690	160	13	5.63694	0.435411	3.69446	UP	2.75e-35	1.46e-33
Glyma17g20520	976	23	2	0.572863	0.0473572	3.59654	UP	5.94e-06	3.94e-05
Glyma15g17390	1226	64	7	1.269	0.131951	3.26562	UP	1.56e-13	2.57e-12
Glyma07g14070	433	29	4	1.62811	0.21349	2.93095	UP	3.14e-06	2.19e-05
Glyma17g18080	1476	88	13	1.44934	0.203546	2.83197	UP	6.04e-16	1.22e-14
Glyma17g11160	3197	54	8	0.410605	0.0578299	2.82786	UP	2.89e-10	3.51e-09
Glyma08g25600	3397	41	7	0.293401	0.047622	2.62317	UP	1.46e-07	1.25e-06
Glyma17g16740	840	35	6	1.01289	0.165074	2.61729	UP	1.3e-06	9.63e-06
Glyma01g41520	1227	29	5	0.574548	0.094174	2.60903	UP	1.16e-05	7.3e-05
Glyma10g06360	496	22	4	1.07824	0.186373	2.5324	UP	0.000188871	0.00091326
Glyma17g15480	1201	187	34	3.78505	0.654246	2.5324	UP	9.54e-29	3.95e-27
Glyma13g29070	728	79	15	2.63796	0.476174	2.46986	UP	1.26e-12	1.92e-11
Glyma13g09840	1871	26	5	0.33781	0.0617592	2.45148	UP	6.35e-05	0.000342626
Glyma02g13910	2236	155	30	1.68513	0.310067	2.44221	UP	3.75e-23	1.18e-21
Glyma05g05180	1315	241	50	4.45517	0.878718	2.34201	UP	1.57e-33	7.79e-32
Glyma18g03280	1496	130	33	2.11244	0.509786	2.05095	UP	3.98e-16	8.12e-15
Glyma01g41290	1525	902	233	14.3784	3.53095	2.02577	UP	5.4e-101	9.48e-99
Glyma11g04130	1232	881	278	17.3835	5.21482	1.73703	UP	2.12e-80	3e-78
Glyma09g31340	784	38	12	1.17826	0.353729	1.73594	UP	9.66e-05	0.00050043
Glyma16g28790	2590	53	18	0.497449	0.160612	1.63097	UP	9.88e-06	6.28e-05
Glyma11g15700	2066	651	228	7.6599	2.55041	1.5866	UP	8.38e-53	7.17e-51
Glyma10g06370	478	78	28	3.96679	1.35374	1.55102	UP	2.19e-07	1.82e-06
Glyma05g21680	1995	113	41	1.37692	0.474948	1.5356	UP	5.55e-10	6.53e-09
Glyma06g44450	849	57	21	1.63207	0.571633	1.51355	UP	1.4e-05	8.66e-05
Glyma09g06770	1152	231	87	4.87452	1.74531	1.48178	UP	5.03e-18	1.18e-16
Glyma12g32910	1967	143	55	1.76728	0.646195	1.45148	UP	2.14e-11	2.93e-10
Glyma09g40860	2791	273	105	2.3778	0.869431	1.45148	UP	1.96e-20	5.28e-19
Glyma03g09140	1467	87	34	1.44166	0.535617	1.42845	UP	2.58e-07	2.13e-06
Glyma18g20470	2483	89	35	0.871336	0.325759	1.41942	UP	2.15e-07	1.79e-06
Glyma15g18070	1370	366	144	6.49431	2.42911	1.41875	UP	5.19e-26	1.9e-24
Glyma11g34210	1964	206	82	2.54975	0.96489	1.40192	UP	4.66e-15	8.71e-14
Glyma17g32830	1143	49	20	1.04213	0.40438	1.36576	UP	0.000196055	0.000943625
Glyma05g36360	824	89	38	2.62564	1.06577	1.30078	UP	1.23e-06	9.17e-06
Glyma16g01220	1245	1819	798	35.517	14.8129	1.26166	UP	1.56e-102	2.84e-100
Glyma13g10000	2216	68	30	0.745953	0.312865	1.25355	UP	3.88e-05	0.000219212
Glyma17g18040	2151	367	162	4.14761	1.74052	1.25276	UP	8.31e-22	2.43e-20
Glyma13g17180	1251	788	357	15.3123	6.59502	1.21524	UP	6.23e-43	4.17e-41
Glyma12g07770	1764	202	92	2.78372	1.2053	1.20762	UP	4.83e-12	7.01e-11
Glyma17g06610	1173	158	72	3.2744	1.41853	1.20683	UP	1.02e-09	1.17e-08
Glyma12g33240	2017	158	74	1.90425	0.847874	1.1673	UP	2.75e-09	2.98e-08
Glyma13g09690	1857	64	30	0.837801	0.373349	1.16608	UP	0.00016404	0.000806619
Glyma13g29520	1368	164	78	2.91427	1.31769	1.14512	UP	2.43e-09	2.65e-08
Glyma03g26530	671	125	60	4.52856	2.06649	1.13187	UP	2.52e-07	2.08e-06
Glyma14g35380	1546	254	122	3.9939	1.82371	1.13092	UP	1.89e-13	3.1e-12
Glyma09g08290	1362	2273	1113	40.5691	18.8853	1.10312	UP	2.08e-103	3.84e-101
Glyma13g36120	2531	142	70	1.36386	0.639163	1.09344	UP	8.97e-08	7.89e-07
Glyma08g43780	2364	542	280	5.57345	2.73726	1.02584	UP	3.03e-23	9.62e-22
Glyma02g46730	2076	700	362	8.19678	4.02983	1.02434	UP	1.75e-29	7.42e-28
Glyma02g42290	1719	81	42	1.14546	0.564649	1.02051	UP	0.00013908	0.000696085
Glyma16g13570	714	81	42	2.75778	1.35943	1.02051	UP	0.00013908	0.000696
Glyma03g12230	2040	315	164	3.75364	1.85789	1.01463	UP	6.38e-14	1.09e-12
Glyma17g05540	1464	553	288	9.18241	4.54629	1.01418	UP	2.84e-23	9.04e-22
Glyma17g04850	1077	4056	2113	91.5493	45.3408	1.01374	UP	1.32e-159	4.14e-157
Glyma06g13080	912	298	156	7.94317	3.95308	1.00674	UP	4.25e-13	6.74e-12
tryptophan metabolism
Glyma11g31120	1667	409	24	5.96431	0.332722	4.16397	UP	4.02e-96	6.71e-94
Glyma20g15960	1516	30	2	0.481055	0.0304885	3.97986	UP	6.2e-08	5.58e-07
Glyma13g06880	1919	22	4	0.278689	0.0481715	2.5324	UP	0.000188871	0.000913151
Glyma02g03420	1676	87	25	1.26188	0.344724	1.87206	UP	3.97e-10	4.74e-09
Glyma01g04250	1683	127	49	1.83439	0.672849	1.44695	UP	3.1e-10	3.75e-09
Glyma12g06130	1620	397	195	5.95728	2.78179	1.09864	UP	2.52e-19	6.4e-18
diterpenoid biosynthesis
Glyma03g35760	1114	0	24	0	0.497888	-8.95968	Down	1.11e-07	9.66e-07
Glyma13g09460	1106	5	36	0.109897	0.752234	-2.77502	Down	9.9e-07	7.49e-06
Glyma15g00450	1797	11	50	0.148805	0.643024	-2.11145	Down	7.58e-07	5.84e-06
Glyma15g41670	1358	15	47	0.268512	0.799841	-1.57472	Down	8.67e-05	0.000454684
Glyma12g09780	898	105	9	2.8424	0.231618	3.61729	UP	3.05e-23	9.68e-22
Glyma12g16940	1665	21	2	0.306604	0.0277601	3.46529	UP	2.14e-05	0.000127158
Glyma15g10070	1264	36	8	0.692354	0.146268	2.2429	UP	7.19e-06	4.69e-05
Glyma07g30710	1491	172	40	2.80429	0.619994	2.17731	UP	2.1e-22	6.36e-21
Glyma03g38150	774	45	15	1.41333	0.447874	1.65794	UP	3.88e-05	0.0002192
Glyma04g34350	947	228	101	5.85272	2.46477	1.24765	UP	4.89e-14	8.42e-13
Glyma17g04150	1029	114	53	2.69316	1.19033	1.17794	UP	3.72e-07	3e-06
Glyma13g33290	1431	257	121	4.36582	1.95412	1.15973	UP	4.34e-14	7.5e-13
Glyma07g03800	1144	77	38	1.6362	0.76765	1.09183	UP	8.69e-05	0.000455598
Glyma13g33300	1424	265	137	4.52385	2.22339	1.02479	UP	4.08e-12	5.96e-11
carotenoid biosynthesis
Glyma03g41320	1395	10	149	0.17426	2.46841	-3.82427	Down	1.1e-31	5.08e-30
Glyma17g37900	1532	101	262	1.60264	3.95228	-1.30224	Down	5.02e-16	1.02e-14
Glyma06g02530	1313	48	5	0.888688	0.0880057	3.33601	UP	1.25e-10	1.58e-09
Glyma04g02490	1460	107	15	1.78157	0.237435	2.90755	UP	1.39e-19	3.58e-18
Glyma17g37910	1217	98	20	1.95753	0.379791	2.36576	UP	1.19e-14	2.14e-13
Glyma09g41960	1808	62	14	0.833616	0.178951	2.21981	UP	3.94e-09	4.2e-08
Glyma06g44970	1241	87	26	1.7042	0.48418	1.81548	UP	9.05e-10	1.04e-08
Glyma01g35660	2017	60	20	0.723133	0.229155	1.65794	UP	1.91e-06	1.39e-05
Glyma14g05560	1191	63	26	1.28588	0.504507	1.34981	UP	2.76e-05	0.000160999
Glyma09g36850	1329	122	52	2.23155	0.90424	1.30327	UP	1.24e-08	1.23e-07
Glyma17g37930	1417	291	129	4.99224	2.1039	1.24662	UP	1.74e-17	3.93e-16
Glyma19g43940	1285	2196	977	41.5434	17.571	1.24142	UP	2.44e-120	5.43e-118
Glyma03g41330	1403	2451	1100	42.4677	18.1193	1.22884	UP	5.56e-132	1.4e-129
Glyma06g02520	1074	81	37	1.83338	0.796165	1.20337	UP	1.35e-05	8.34e-05
Glyma15g40070	1357	336	166	6.01911	2.82705	1.09025	UP	2.1e-16	4.35e-15
Glyma15g08590	1394	1220	605	21.275	10.0299	1.08485	UP	6.79e-55	6.13e-53
Glyma15g09550	1008	1440	722	34.7276	16.5532	1.06897	UP	5.54e-63	5.84e-61
zeatin biosynthesis
Glyma13g14190	1904	118	281	1.50656	3.41071	-1.17881	Down	7.85e-15	1.44e-13
Glyma16g17030	3765	15	0	0.0968498	0	6.59768	UP	2.03e-05	0.000121154
Glyma09g26090	7233	20	3	0.0672178	0.00958536	2.80994	UP	0.000173255	0.000847828
Glyma07g33880	1749	136	26	1.89026	0.343549	2.46	UP	1.18e-20	3.24e-19
Glyma02g11680	1780	40	10	0.546277	0.129833	2.07297	UP	6.53e-06	4.29e-05
Glyma13g16430	2061	344	91	4.05745	1.0204	1.99144	UP	9.85e-39	5.82e-37
Glyma10g07160	1579	34	9	0.523443	0.131724	1.99051	UP	5.34e-05	0.000291686
Glyma18g09560	1458	435	152	7.25278	2.4093	1.58992	UP	6.03e-36	3.25e-34
Glyma19g37100	1757	66	26	0.913156	0.341985	1.41693	UP	8.46e-06	5.44e-05
Glyma03g34480	2344	307	149	3.18386	1.46904	1.1159	UP	1.22e-15	2.39e-14
Glyma06g03180	1554	94	48	1.47045	0.713831	1.0426	UP	2.92e-05	0.000169663
Glyma17g06220	2110	3555	1832	40.9572	20.0654	1.0294	UP	1.13e-143	2.93e-141
cysteine and methionine metabolism
Glyma14g05350	1413	144	23	2.47738	0.376176	2.71934	UP	3.3e-24	1.11e-22
Glyma14g05390	1462	144	42	2.39435	0.663907	1.85058	UP	1.23e-15	2.42e-14
Glyma01g29930	768	426	144	13.4841	4.33318	1.63776	UP	1.04e-36	5.8e-35
Glyma14g05360	1397	63	27	1.09627	0.446656	1.29537	UP	4.88e-05	0.000270032
Glyma02g14180	1754	21728	10509	301.136	138.464	1.1209	UP	0	0
alpha-linolenic acid metabolism
Glyma17g19980	959	39	90	0.988595	2.16885	-1.13348	Down	2.18e-05	0.000129281
Glyma02g06050	1086	339	47	7.58826	1.00017	2.92353	UP	3.44e-59	3.44e-57
Glyma14g07890	1448	102	18	1.7124	0.287283	2.57547	UP	1.29e-16	2.71e-15
Glyma13g16950	1397	114	24	1.98372	0.397027	2.3209	UP	1.81e-16	3.77e-15
Glyma08g20190	2920	1563	385	13.0121	3.04708	2.09436	UP	3.16e-181	1.12e-178
Glyma02g06070	1358	150	44	2.68512	0.748787	1.84236	UP	3.88e-16	7.93e-15
Glyma17g05770	1475	45	15	0.74164	0.23502	1.65794	UP	3.88e-05	0.000219109
Glyma13g31280	3014	275	110	2.218	0.843441	1.3949	UP	1.83e-19	4.68e-18

## Sheet: Sheet3
Glyma12g03780
Glyma10g35010	1322	2	20	0.0367766	0.349626	-3.24895	Down	0.000106499	0.000546882
Glyma03g23780	3006	2	20	0.0161739	0.153761	-3.24895	Down	0.000106499	0.000546951
Glyma08g21380	2006	404	3909	4.89579	45.034	-3.2014	Down	0	0
Glyma14g35890	3794	176	1657	1.12769	10.0932	-3.16195	Down	3.79e-286	2.37e-283
Glyma06g37810	419	8	64	0.46414	3.52997	-2.92703	Down	1.34e-11	1.88e-10
Glyma19g05080	1011	3	22	0.0721344	0.502895	-2.8015	Down	0.000145656	0.000724719
Glyma13g09460
Glyma02g43760	616	5	34	0.197316	1.27557	-2.69256	Down	2.94e-06	2.06e-05
Glyma10g43720	811	7	47	0.209821	1.33931	-2.67426	Down	3.66e-08	3.4e-07
Glyma13g27880	534	4	26	0.182092	1.12522	-2.62747	Down	6.06e-05	0.000327972
Glyma14g01290	1852	503	3056	6.60237	38.1345	-2.53004	Down	0	0
Glyma09g07750	696	4	24	0.139709	0.796907	-2.51199	Down	0.000176265	0.000859561
Glyma02g00990	1883	11	65	0.142009	0.797753	-2.48996	Down	4.17e-10	4.97e-09
Glyma02g40230	1326	8	47	0.146662	0.819143	-2.48162	Down	1.28e-07	1.1e-06
Glyma02g27070	757	5	29	0.160563	0.885335	-2.46308	Down	4.2e-05	0.000235761
Glyma10g35000	546	6	32	0.267135	1.35445	-2.34206	Down	2.82e-05	0.000164311
Glyma19g39310	1747	7	37	0.0974042	0.489457	-2.32913	Down	6.81e-06	4.46e-05
Glyma08g16550
Glyma07g09400	1690	11	54	0.158226	0.738435	-2.22248	Down	1.09e-07	9.45e-07
Glyma08g10290	1632	6	29	0.0893725	0.410661	-2.20005	Down	0.000127682	0.000643791
Glyma02g47280	1494	20	91	0.325426	1.40765	-2.11289	Down	1.93e-11	2.66e-10
Glyma15g00450
Glyma15g07930	1242	28	126	0.548036	2.34452	-2.09695	Down	3.44e-15	6.49e-14
Glyma14g00850	948	8	36	0.205142	0.877606	-2.09695	Down	3.2e-05	0.000183729
Glyma11g11230	1000	14	63	0.34033	1.45595	-2.09695	Down	3e-08	2.83e-07
Glyma17g01620	1179	12	53	0.247423	1.03889	-2.06998	Down	4.87e-07	3.86e-06
Glyma06g07030	1695	8	35	0.114734	0.477204	-2.05631	Down	5.16e-05	0.000283174
Glyma06g36170	604	11	48	0.442719	1.83658	-2.05256	Down	1.97e-06	1.42e-05
Glyma07g14010	1717	65	271	0.920271	3.64758	-1.98681	Down	5.18e-29	2.17e-27
Glyma11g18300	1273	12	50	0.229153	0.90771	-1.98592	Down	1.99e-06	1.44e-05
Glyma06g12890	1535	13	54	0.205877	0.813	-1.98147	Down	7.89e-07	6.06e-06
Glyma11g07750	637	14	58	0.534271	2.10423	-1.97765	Down	3.14e-07	2.56e-06
Glyma06g02420	838	9	37	0.261078	1.02038	-1.96655	Down	5.18e-05	0.000284116
Glyma07g31790	809	12	48	0.360583	1.37119	-1.92703	Down	5e-06	3.37e-05
Glyma12g05000	1600	10	40	0.151933	0.577757	-1.92703	Down	3.22e-05	0.000185158
Glyma15g18320	1000	10	39	0.243093	0.901301	-1.8905	Down	5.09e-05	0.000280097
Glyma12g29090	754	186	713	5.99673	21.8536	-1.86563	Down	7.1e-68	8.18e-66
Glyma16g18700	729	17	65	0.566884	2.06059	-1.86193	Down	1.92e-07	1.61e-06
Glyma08g16520
Glyma08g06650	708	9	34	0.309017	1.10982	-1.84456	Down	0.000204998	0.000982715
Glyma07g09140	1446	9	34	0.151303	0.543396	-1.84456	Down	0.000204998	0.000982831
Glyma12g27390	580	22	82	0.922077	3.26732	-1.82515	Down	7.45e-09	7.62e-08
Glyma13g32390	1577	10	37	0.154149	0.54222	-1.81455	Down	0.000125374	0.000633331
Glyma07g17060	423	23	81	1.32178	4.42538	-1.74331	Down	2.61e-08	2.48e-07
Glyma19g38900	1192	20	70	0.407874	1.35715	-1.73438	Down	2.6e-07	2.15e-06
Glyma08g09920	2072	14	49	0.164252	0.546527	-1.73438	Down	1.75e-05	0.000106236
Glyma09g40740	1068	19	66	0.432469	1.42816	-1.72349	Down	6.48e-07	5.05e-06
Glyma04g07040
Glyma09g37600	742	11	38	0.360381	1.18355	-1.71552	Down	0.000183499	0.000890887
Glyma17g06410	1073	13	44	0.294521	0.947673	-1.68602	Down	6.77e-05	0.000362943
Glyma02g42590	471	16	54	0.825794	2.64959	-1.68191	Down	1e-05	6.36e-05
Glyma15g17320	1053	16	54	0.369372	1.18514	-1.68191	Down	1e-05	6.36e-05
Glyma12g12230	1911	10561	35510	134.344	429.433	-1.67651	Down	0	0
Glyma15g11980	1222	17	57	0.338182	1.07798	-1.67245	Down	6.13e-06	4.06e-05
Glyma20g08520	844	18	60	0.518445	1.64291	-1.66399	Down	3.75e-06	2.58e-05
Glyma11g12410	2178	114	378	1.27239	4.01088	-1.65638	Down	2.04e-31	9.37e-30
Glyma15g08040	2631	35	115	0.323385	1.01014	-1.64323	Down	1.85e-10	2.29e-09
Glyma06g44500	573	14	46	0.593945	1.85528	-1.64323	Down	6.27e-05	0.00033821
Glyma09g42020	1638	32	104	0.474907	1.46732	-1.62747	Down	1.78e-09	1.98e-08
Glyma13g44900	1355	13	42	0.233226	0.716334	-1.6189	Down	0.000156902	0.000774985
Glyma06g05430	1587	34	109	0.520804	1.58729	-1.60775	Down	1.01e-09	1.16e-08
Glyma14g06270	1117	90	288	1.95867	5.95861	-1.6051	Down	2.63e-23	8.37e-22
Glyma16g02420	1183	16	51	0.328782	0.996302	-1.59945	Down	3.49e-05	0.000199322
Glyma17g03600	937	23	73	0.596707	1.80048	-1.59329	Down	7.29e-07	5.64e-06
Glyma07g38150	1153	30	95	0.632506	1.90414	-1.58999	Down	1.59e-08	1.55e-07
Glyma15g41670
Glyma02g07880	1280	16	50	0.303866	0.902746	-1.57088	Down	5.26e-05	0.000287687
Glyma06g02050	1889	17	53	0.218771	0.648409	-1.56748	Down	3.19e-05	0.000183456
Glyma03g36660	1611	17	53	0.256523	0.760301	-1.56748	Down	3.19e-05	0.00018343
Glyma13g32160	873	18	56	0.501223	1.48245	-1.56446	Down	1.94e-05	0.000116397
Glyma19g32920	870	99	307	2.76623	8.15501	-1.55976	Down	8.41e-24	2.76e-22
Glyma10g28980	2023	16	49	0.192263	0.559765	-1.54174	Down	7.87e-05	0.000416563
Glyma17g37800	1464	27	82	0.448327	1.29443	-1.52969	Down	3.38e-07	2.75e-06
Glyma10g38890	1365	40	120	0.712361	2.03167	-1.51199	Down	8.77e-10	1.01e-08
Glyma14g40250	597	18	54	0.732944	2.09038	-1.51199	Down	4.31e-05	0.000241462
Glyma03g42420	469	18	54	0.93298	2.66089	-1.51199	Down	4.31e-05	0.000241495
Glyma08g16530
Glyma16g05350	1494	241	705	3.92138	10.9055	-1.47562	Down	1.41e-48	1.1e-46
Glyma19g42660	4368	21	61	0.116872	0.32274	-1.46545	Down	2.11e-05	0.000125739
Glyma05g14860	1366	31	90	0.551675	1.52264	-1.46468	Down	2.24e-07	1.87e-06
Glyma01g35460	735	37	106	1.22373	3.33291	-1.44549	Down	2.56e-08	2.43e-07
Glyma14g05540	1535	21	60	0.33257	0.903334	-1.4416	Down	3.1e-05	0.000178712
Glyma08g24020	826	27	77	0.794614	2.15435	-1.43893	Down	2.34e-06	1.67e-05
Glyma10g35460	2172	19	54	0.21265	0.574565	-1.43399	Down	8.4e-05	0.000441766
Glyma05g28850	1496	27	76	0.438738	1.17405	-1.42007	Down	3.41e-06	2.36e-05
Glyma19g31940	1268	83	233	1.59122	4.24661	-1.41617	Down	3.56e-16	7.27e-15
Glyma14g37470	2874	35	98	0.296042	0.788034	-1.41245	Down	1.43e-07	1.23e-06
Glyma13g44260	941	25	70	0.645837	1.71915	-1.41245	Down	9.13e-06	5.84e-05
Glyma05g22090	2911	38	106	0.317332	0.841529	-1.40702	Down	4.83e-08	4.43e-07
Glyma02g47200	1479	28	78	0.460217	1.2188	-1.40507	Down	3.03e-06	2.12e-05
Glyma11g07660	1614	28	78	0.421723	1.11685	-1.40507	Down	3.03e-06	2.12e-05
Glyma06g15230	780	18	50	0.560984	1.48143	-1.40096	Down	0.000202618	0.000972681
Glyma11g06460	834	18	50	0.524661	1.38551	-1.40096	Down	0.000202618	0.000972566
Glyma12g09730	639	1314	3630	49.9882	131.284	-1.39303	Down	1.41e-222	6.44e-220
Glyma14g04970	1132	48	132	1.03078	2.69484	-1.38646	Down	1.65e-09	1.84e-08
Glyma07g23800	842	49	134	1.41467	3.67788	-1.37841	Down	1.47e-09	1.64e-08
Glyma20g24390	1572	21	57	0.324743	0.837969	-1.3676	Down	9.6e-05	0.000497817
Glyma02g38590	2272	27	73	0.288887	0.74254	-1.36196	Down	1.04e-05	6.56e-05
Glyma03g33020	1456	79	213	1.31898	3.38083	-1.35796	Down	4.38e-14	7.58e-13
Glyma15g38480	1348	32	86	0.577076	1.4744	-1.35329	Down	1.87e-06	1.36e-05
Glyma11g36900	979	22	59	0.546277	1.39276	-1.35024	Down	8.46e-05	0.000444557
Glyma09g08260	1371	118	314	2.09227	5.29295	-1.339	Down	1.14e-19	2.95e-18
Glyma08g45540	1035	103	274	2.41919	6.11809	-1.33856	Down	2.39e-17	5.32e-16
Glyma17g37460	1416	35	93	0.600866	1.51784	-1.3369	Down	8.94e-07	6.81e-06
Glyma04g41990	1453	227	603	3.79781	9.59085	-1.33649	Down	3.19e-36	1.74e-34
Glyma04g10050	1191	29	77	0.591914	1.49412	-1.33583	Down	8.07e-06	5.22e-05
Glyma06g07270	689	137	362	4.83364	12.1421	-1.32884	Down	3.36e-22	1.01e-20
Glyma06g06080	1155	25	66	0.526176	1.32059	-1.32756	Down	3.99e-05	0.000225103
Glyma14g26460	733	186	490	6.16853	15.4489	-1.32451	Down	2.36e-29	9.97e-28
Glyma09g01890	1184	24	63	0.492756	1.22969	-1.31934	Down	6.52e-05	0.000351069
Glyma03g26650	801	33	86	1.00151	2.48125	-1.3089	Down	3.37e-06	2.34e-05
Glyma17g37900
Glyma18g44670	891	146	378	3.98334	9.80437	-1.29944	Down	2.2e-22	6.66e-21
Glyma12g36380	1505	67	172	1.08221	2.64118	-1.2872	Down	7.7e-11	9.99e-10
Glyma08g07310	534	60	154	2.73138	6.66477	-1.28692	Down	7.59e-10	8.77e-09
Glyma08g01180	790	29	74	0.892367	2.16476	-1.2785	Down	2.35e-05	0.000138732
Glyma07g06200	1249	48	122	0.934225	2.25737	-1.2728	Down	5.78e-08	5.23e-07
Glyma17g05100	1180	24	61	0.494427	1.19468	-1.2728	Down	0.000133148	0.000668533
Glyma01g36620	925	61	155	1.6031	3.87254	-1.27241	Down	9.4e-10	1.08e-08
Glyma16g30180	2909	228	577	1.9053	4.58393	-1.26656	Down	4.27e-32	2.01e-30
Glyma07g02940	2799	31	78	0.269235	0.644017	-1.25823	Down	1.79e-05	0.00010825
Glyma12g01090	605	33	83	1.32596	3.1705	-1.25767	Down	9.65e-06	6.14e-05
Glyma02g02650	1491	30	75	0.489121	1.16249	-1.24895	Down	2.9e-05	0.000168676
Glyma02g00280	2383	2562	6401	26.1353	62.0768	-1.24805	Down	0	0
Glyma10g36270	1134	55	137	1.17902	2.79198	-1.2437	Down	1.61e-08	1.58e-07
Glyma11g05150	1087	45	112	1.00637	2.38119	-1.24253	Down	3.4e-07	2.76e-06
Glyma03g36930	2383	37	92	0.377442	0.892214	-1.24114	Down	3.96e-06	2.71e-05
Glyma17g33450	1094	33	82	0.733279	1.73222	-1.24018	Down	1.36e-05	8.42e-05
Glyma02g01040	942	29	72	0.748376	1.76639	-1.23897	Down	4.71e-05	0.000261946
Glyma06g21450	1263	91	225	1.7515	4.11704	-1.23301	Down	5.98e-13	9.37e-12
Glyma06g44080	1757	36	89	0.498085	1.17064	-1.23284	Down	6.39e-06	4.21e-05
Glyma07g31280	1962	106	262	1.31335	3.08608	-1.23253	Down	7.81e-15	1.43e-13
Glyma09g37370	273	70	173	6.23316	14.645	-1.23237	Down	2.84e-10	3.45e-09
Glyma07g05520	703	51	126	1.76355	4.1421	-1.23188	Down	7.64e-08	6.79e-07
Glyma11g27900	1069	28	69	0.636726	1.49168	-1.2282	Down	7.64e-05	0.000405026
Glyma10g28820	1114	26	64	0.567363	1.3277	-1.22659	Down	0.000142694	0.000711722
Glyma01g42840	810	63	155	1.89072	4.42234	-1.22587	Down	2.79e-09	3.03e-08
Glyma10g04670	1255	37	91	0.716689	1.67573	-1.22537	Down	5.56e-06	3.72e-05
Glyma18g05720	1722	122	300	1.72226	4.02618	-1.22511	Down	1.26e-16	2.65e-15
Glyma19g37380	601	29	70	1.17299	2.69171	-1.19833	Down	9.31e-05	0.000484161
Glyma15g05260	1112	29	70	0.633966	1.45478	-1.19833	Down	9.31e-05	0.000484223
Glyma01g42360	1360	184	442	3.28891	7.51084	-1.19137	Down	8.07e-23	2.5e-21
Glyma11g14990	685	50	120	1.7744	4.04852	-1.19006	Down	3.33e-07	2.7e-06
Glyma19g27530	851	73	175	2.08529	4.75241	-1.18841	Down	7.06e-10	8.2e-09
Glyma20g03090	772	101	242	3.18036	7.24442	-1.18768	Down	4.12e-13	6.54e-12
Glyma07g05690	1737	43	103	0.601785	1.37039	-1.18726	Down	2.4e-06	1.71e-05
Glyma07g15060	963	3156	7554	79.6679	181.283	-1.18617	Down	0	0
Glyma02g42750	915	28	67	0.743891	1.69223	-1.18576	Down	0.000150408	0.000745987
Glyma10g27700	1676	62	148	0.89927	2.04077	-1.18228	Down	1.67e-08	1.63e-07
Glyma13g14190
Glyma07g38160	1547	83	197	1.30425	2.94294	-1.17404	Down	9.17e-11	1.18e-09
Glyma14g03200	1364	33	78	0.588128	1.32156	-1.16803	Down	5.22e-05	0.000286183
Glyma09g26440	1264	50	118	0.961602	2.15745	-1.16581	Down	6.4e-07	4.99e-06
Glyma13g32810	1631	31	73	0.462041	1.03437	-1.16265	Down	9.72e-05	0.00050311
Glyma04g40170	1193	116	273	2.36369	5.28844	-1.1618	Down	3.73e-14	6.48e-13
Glyma14g30940	1502	43	101	0.695939	1.55402	-1.15897	Down	4.62e-06	3.13e-05
Glyma03g38620	3006	29	68	0.234521	0.522788	-1.15651	Down	0.000181162	0.000880907
Glyma06g07800	1530	139	325	2.20849	4.90905	-1.15238	Down	2.24e-16	4.62e-15
Glyma20g30030	714	39	91	1.32782	2.94543	-1.14942	Down	1.58e-05	9.63e-05
Glyma04g42260	1116	241	561	5.24959	11.6173	-1.14599	Down	6.34e-27	2.43e-25
Glyma20g29770	1913	34	79	0.432053	0.954372	-1.14334	Down	6.26e-05	0.000338068
Glyma10g32950	1771	340	790	4.66695	10.3089	-1.14334	Down	4.08e-37	2.31e-35
Glyma11g37030	947	128	297	3.28574	7.2479	-1.14135	Down	6.93e-15	1.27e-13
Glyma12g28760	983	41	95	1.01392	2.23345	-1.13933	Down	1.18e-05	7.37e-05
Glyma08g19050	1380	57	132	1.00408	2.21055	-1.13853	Down	2.35e-07	1.94e-06
Glyma20g28210	774	42	97	1.31911	2.89625	-1.13462	Down	1.02e-05	6.45e-05
Glyma13g00200	1251	39	90	0.757844	1.66261	-1.13348	Down	2.18e-05	0.0001293
Glyma17g19980
Glyma06g47840	1242	36	83	0.704618	1.54441	-1.13214	Down	4.67e-05	0.000259721
Glyma09g04010	1594	50	115	0.762525	1.6673	-1.12866	Down	1.68e-06	1.23e-05
Glyma05g23690	830	657	1511	19.2424	42.0719	-1.12857	Down	5.2e-68	6.02e-66
Glyma09g09870	846	41	94	1.17811	2.56781	-1.12406	Down	1.62e-05	9.89e-05
Glyma13g13830	581	41	94	1.71546	3.73901	-1.12406	Down	1.62e-05	9.89e-05
Glyma04g40500	861	38	87	1.07288	2.33519	-1.12204	Down	3.47e-05	0.000198144
Glyma13g27430	1145	49	112	1.04031	2.26057	-1.11967	Down	2.66e-06	1.88e-05
Glyma13g39050	1347	39	89	0.703833	1.52696	-1.11736	Down	3e-05	0.000173349
Glyma03g33290	1052	32	73	0.739447	1.60366	-1.11685	Down	0.000160574	0.000791007
Glyma11g11390	917	154	351	4.08248	8.84592	-1.11557	Down	9.39e-17	2e-15
Glyma19g34720	805	403	918	12.1698	26.3543	-1.11474	Down	3.24e-41	2.07e-39
Glyma16g28310	1475	427	971	7.03734	15.2136	-1.11226	Down	2.39e-43	1.61e-41
Glyma07g05410	2837	1649	3747	14.1297	30.5232	-1.11117	Down	8.26e-162	2.71e-159
Glyma17g02590	1161	48	109	1.00504	2.1697	-1.11025	Down	4.23e-06	2.88e-05
Glyma09g01870	911	37	84	0.987315	2.13092	-1.10989	Down	5.54e-05	0.000301747
Glyma11g13060	914	68	154	1.80857	3.89386	-1.10635	Down	4.78e-08	4.39e-07
Glyma03g27770	1750	57	129	0.791789	1.70356	-1.10536	Down	6.04e-07	4.72e-06
Glyma18g44680	375	54	122	3.50054	7.51855	-1.10288	Down	1.28e-06	9.53e-06
Glyma01g02330	2639	437	984	4.02545	8.6171	-1.09805	Down	4.87e-43	3.27e-41
Glyma05g36980	1987	48	108	0.58724	1.25612	-1.09695	Down	5.78e-06	3.85e-05
Glyma16g02040	596	36	81	1.46835	3.14083	-1.09695	Down	8.82e-05	0.000461082
Glyma20g32440	844	44	99	1.26731	2.7108	-1.09695	Down	1.43e-05	8.8e-05
Glyma12g14400
Glyma04g35560	1493	49	109	0.797827	1.68722	-1.0805	Down	6.79e-06	4.45e-05
Glyma07g10870	963	54	120	1.36314	2.87979	-1.07903	Down	2.38e-06	1.7e-05
Glyma20g33030	1320	55	122	1.01289	2.13595	-1.0764	Down	2.05e-06	1.48e-05
Glyma16g04960	1140	88	195	1.87651	3.95308	-1.07493	Down	1.91e-09	2.11e-08
Glyma15g04240	720	47	104	1.58686	3.33815	-1.07288	Down	1.25e-05	7.75e-05
Glyma01g44530	825	80	177	2.35727	4.95821	-1.0727	Down	1.13e-08	1.13e-07
Glyma06g42110	982	295	652	7.30269	15.3441	-1.07118	Down	5.35e-28	2.14e-26
Glyma08g07510	2434	159	351	1.588	3.33267	-1.06947	Down	9.51e-16	1.88e-14
Glyma10g08690	709	170	375	5.82875	12.2234	-1.06838	Down	1.07e-16	2.26e-15
Glyma13g28190	1008	39	86	0.940539	1.97171	-1.06789	Down	7.67e-05	0.000406409
Glyma12g10670	1422	133	293	2.27366	4.76183	-1.0665	Down	2.47e-13	3.98e-12
Glyma10g40210	762	145	319	4.62579	9.67478	-1.06453	Down	2.38e-14	4.19e-13
Glyma03g41780	2369	82	180	0.841437	1.75595	-1.06133	Down	1.13e-08	1.13e-07
Glyma06g12940	3461	139	305	0.976306	2.03659	-1.06075	Down	1.03e-13	1.73e-12
Glyma14g08830	2090	109	239	1.26781	2.64276	-1.05971	Down	4.86e-11	6.4e-10
Glyma19g02420	1098	63	138	1.3948	2.90457	-1.05827	Down	6.25e-07	4.88e-06
Glyma06g16800	600	1015	2219	41.1232	85.4696	-1.05546	Down	4.96e-89	7.78e-87
Glyma06g18970	1331	263	574	4.80342	9.96642	-1.05301	Down	3.34e-24	1.12e-22
Glyma18g40770	2085	51	111	0.594616	1.23033	-1.04902	Down	9.27e-06	5.92e-05
Glyma07g29560	1188	182	396	3.72415	7.70343	-1.04859	Down	4.55e-17	9.94e-16
Glyma06g38160	1604	4775	10377	72.3672	149.511	-1.04684	Down	0	0
Glyma10g42800	1442	595	1293	10.0305	20.7223	-1.04679	Down	5.94e-52	4.99e-50
Glyma07g17310	614	41	89	1.62326	3.34986	-1.04521	Down	7.69e-05	0.000407391
Glyma06g13770	1136	197	427	4.21561	8.6867	-1.04307	Down	3.84e-18	9.07e-17
Glyma02g12520	960	371	803	9.39453	19.3308	-1.04101	Down	1.26e-32	6.01e-31
Glyma08g14740	1017	154	333	3.68106	7.56709	-1.03962	Down	2.09e-14	3.69e-13
Glyma03g37100	1314	129	278	2.38653	4.88939	-1.03474	Down	3.49e-12	5.14e-11
Glyma14g19220	3297	550	1185	4.05524	8.30625	-1.03441	Down	7.15e-47	5.34e-45
Glyma11g00370	2288	1937	4167	20.58	42.0894	-1.03221	Down	1.21e-159	3.82e-157
Glyma06g15890	715	421	901	14.3136	29.1222	-1.02473	Down	1.61e-35	8.59e-34
Glyma16g29780	1462	51	109	0.847999	1.723	-1.02279	Down	1.69e-05	0.000102446
Glyma10g32930	2329	467	998	4.87439	9.90299	-1.02264	Down	4.87e-39	2.9e-37
Glyma10g05420	1006	60	128	1.44986	2.94047	-1.02014	Down	3.22e-06	2.24e-05
Glyma16g04630	1067	3141	6689	71.561	144.878	-1.01759	Down	3.62e-249	1.94e-246
Glyma11g13320	894	163	347	4.43223	8.9701	-1.01709	Down	1.78e-14	3.16e-13
Glyma06g14640	961	249	530	6.29867	12.7455	-1.01687	Down	2.63e-21	7.47e-20
Glyma14g07680	1057	181	385	4.16271	8.41766	-1.0159	Down	7.17e-16	1.43e-14
Glyma17g08490	1321	79	168	1.45377	2.93908	-1.01556	Down	1.04e-07	9.1e-07
Glyma12g32780	3278	72	153	0.533945	1.07867	-1.01449	Down	3.97e-07	3.2e-06
Glyma08g13800	1629	41	87	0.611836	1.23425	-1.01242	Down	0.000140134	0.000700672
Glyma17g06440	732	124	263	4.11797	8.30329	-1.01175	Down	3.1e-11	4.17e-10
Glyma09g40880	2904	54	114	0.452033	0.907222	-1.00503	Down	1.44e-05	8.83e-05
Glyma01g24880	762	64	135	2.04173	4.09434	-1.00384	Down	2.36e-06	1.69e-05
Glyma10g32940	2276	341	719	3.64212	7.30066	-1.00325	Down	9.43e-28	3.73e-26
Glyma06g00740	786	180	379	5.56702	11.1435	-1.00123	Down	2.59e-15	4.94e-14
Glyma03g42160	2000	143	301	1.73812	3.4781	-1.00077	Down	1.88e-12	2.81e-11
Glyma05g27280
Glyma15g09980
Glyma02g06560	551	17	0	0.750015	0	9.55078	UP	4.81e-06	3.25e-05
Glyma18g05160	606	17	0	0.681944	0	9.41351	UP	4.81e-06	3.25e-05
Glyma02g39840	567	12	0	0.514483	0	9.00698	UP	0.000175004	0.000854847
Glyma08g43120	738	14	0	0.461152	0	8.8491	UP	4.16e-05	0.000233811
Glyma18g45490	742	14	0	0.458666	0	8.8413	UP	4.16e-05	0.000233779
Glyma14g10080	861	16	0	0.451741	0	8.81935	UP	9.87e-06	6.28e-05
Glyma03g29780	1518	28	0	0.448393	0	8.80862	UP	1.77e-09	1.97e-08
Glyma19g38590	877	16	0	0.443499	0	8.79279	UP	9.87e-06	6.28e-05
Glyma09g41440	1299	22	0	0.411705	0	8.68547	UP	1.32e-07	1.14e-06
Glyma10g30820	729	12	0	0.400153	0	8.64441	UP	0.000175004	0.000854641
Glyma14g39300	1613	24	0	0.361701	0	8.49865	UP	3.14e-08	2.95e-07
Glyma08g45520	819	12	0	0.35618	0	8.47646	UP	0.000175004	0.000854949
Glyma19g26660	1469	17	0	0.281319	0	8.13607	UP	4.81e-06	3.25e-05
Glyma03g26310
Glyma02g14220	1507	16	0	0.258095	0	8.01176	UP	9.87e-06	6.28e-05
Glyma02g03760	2413	25	0	0.251858	0	7.97647	UP	1.53e-08	1.5e-07
Glyma18g43570
Glyma18g44320	1333	13	0	0.237075	0	7.8892	UP	8.53e-05	0.000447746
Glyma06g48000	1821	16	0	0.213591	0	7.73871	UP	9.87e-06	6.28e-05
Glyma17g33130	1515	12	0	0.192549	0	7.58908	UP	0.000175004	0.000854436
Glyma02g17360
Glyma04g39870	1785	12	0	0.163424	0	7.35248	UP	0.000175004	0.000854231
Glyma04g00930	2018	12	0	0.144555	0	7.17547	UP	0.000175004	0.000854744
Glyma19g32850
Glyma20g27480
Glyma19g43090	1395	103	1	1.79488	0.0165665	6.75947	UP	3.73e-31	1.69e-29
Glyma16g17030
Glyma07g30250
Glyma17g05500	1995	116	4	1.41347	0.0463364	4.93095	UP	3.65e-31	1.65e-29
Glyma08g47000
Glyma02g39750	2037	45	2	0.537024	0.0226905	4.56483	UP	2.7e-12	4.01e-11
Glyma08g23380	1729	123	6	1.72935	0.0801977	4.43053	UP	4.45e-31	2.01e-29
Glyma01g33150	1992	81	4	0.988481	0.0464062	4.41282	UP	7.78e-21	2.15e-19
Glyma11g31120	1667	409	24	5.96431	0.332722	4.16397	UP	4.02e-96	6.71e-94
Glyma17g32400	4533	17	1	0.0911666	0.00509823	4.16044	UP	4.92e-05	0.000271996
Glyma08g05490	1766	33	2	0.454251	0.0261725	4.11737	UP	8.52e-09	8.65e-08
Glyma06g44980	1586	16	1	0.245239	0.0145714	4.07297	UP	9.59e-05	0.000497544
Glyma16g26050	1064	32	2	0.731107	0.0434404	4.07297	UP	1.65e-08	1.61e-07
Glyma13g02000	1913	32	2	0.406638	0.0241613	4.07297	UP	1.65e-08	1.61e-07
Glyma20g15960
Glyma13g32090	1185	15	1	0.307713	0.0195024	3.97986	UP	0.000186417	0.000902684
Glyma05g30960	709	29	2	0.994316	0.0651912	3.93095	UP	1.2e-07	1.03e-06
Glyma05g35940	1015	28	2	0.670602	0.0455375	3.88033	UP	2.31e-07	1.92e-06
Glyma19g34710	1850	28	2	0.367925	0.0249841	3.88033	UP	2.31e-07	1.92e-06
Glyma13g37980	2612	40	3	0.372271	0.0265432	3.80994	UP	6.08e-10	7.12e-09
Glyma13g02230	676	39	3	1.40246	0.10256	3.77341	UP	1.16e-09	1.32e-08
Glyma17g36320	813	52	4	1.55484	0.113704	3.77341	UP	1.67e-12	2.52e-11
Glyma15g40760	537	25	2	1.13172	0.0860719	3.71683	UP	1.63e-06	1.2e-05
Glyma13g09550	1046	50	4	1.16201	0.0883759	3.71683	UP	6.1e-12	8.8e-11
Glyma11g11280	677	87	7	3.12394	0.238954	3.70856	UP	7.53e-20	1.96e-18
Glyma08g10220
Glyma08g01430	826	24	2	0.706324	0.0559571	3.65794	UP	3.12e-06	2.17e-05
Glyma11g10830	3257	48	4	0.358258	0.0283823	3.65794	UP	2.21e-11	3.03e-10
Glyma12g09780
Glyma15g02850	2055	92	8	1.0883	0.0899671	3.59654	UP	1.95e-20	5.27e-19
Glyma17g20520
Glyma02g42180	1823	22	2	0.293365	0.0253541	3.5324	UP	1.13e-05	7.09e-05
Glyma09g41450	1225	22	2	0.436575	0.0377311	3.5324	UP	1.13e-05	7.09e-05
Glyma17g34220	789	66	6	2.03348	0.175744	3.5324	UP	8.21e-15	1.5e-13
Glyma13g25280	1696	44	4	0.630666	0.0545054	3.5324	UP	2.86e-10	3.47e-09
Glyma07g05610	2145	64	6	0.725313	0.0646442	3.48801	UP	2.91e-14	5.11e-13
Glyma13g38170	872	42	4	1.17086	0.106011	3.46529	UP	1.02e-09	1.16e-08
Glyma20g02470	2569	21	2	0.198714	0.0179917	3.46529	UP	2.14e-05	0.000127177
Glyma12g16940
Glyma13g42580	1528	20	2	0.318185	0.0302491	3.3949	UP	4.04e-05	0.000227587
Glyma19g29450	2248	20	2	0.216275	0.0205608	3.3949	UP	4.04e-05	0.000227619
Glyma06g02530
Glyma12g12600	753	57	6	1.84015	0.184146	3.3209	UP	2.36e-12	3.51e-11
Glyma13g30660	2649	19	2	0.174359	0.0174483	3.3209	UP	7.59e-05	0.000403037
Glyma03g37580	647	84	9	3.15608	0.321472	3.29537	UP	1.69e-17	3.81e-16
Glyma15g17390
Glyma01g00910	1260	18	2	0.347276	0.036683	3.2429	UP	0.000142274	0.000710063
Glyma17g02670	733	18	2	0.596954	0.0630567	3.2429	UP	0.000142274	0.000709889
Glyma13g39280	709	18	2	0.617162	0.0651912	3.2429	UP	0.000142274	0.000709715
Glyma06g42520	1245	36	4	0.70292	0.0742499	3.2429	UP	4.37e-08	4.03e-07
Glyma06g07500	596	18	2	0.734174	0.0775513	3.2429	UP	0.000142274	0.000709976
Glyma07g02630	1575	54	6	0.833462	0.0880392	3.2429	UP	1.52e-11	2.11e-10
Glyma17g05240	1166	18	2	0.375272	0.0396403	3.2429	UP	0.000142274	0.000709802
Glyma06g14090	874	53	6	1.47413	0.158652	3.21593	UP	2.82e-11	3.8e-10
Glyma13g20080	1260	35	4	0.675259	0.073366	3.20226	UP	8.12e-08	7.19e-07
Glyma16g13070	953	43	5	1.09685	0.12125	3.17731	UP	2.77e-09	3.01e-08
Glyma14g33830	1414	25	3	0.429797	0.0490317	3.13187	UP	8.39e-06	5.4e-05
Glyma09g39850	999	25	3	0.608341	0.0694003	3.13187	UP	8.39e-06	5.4e-05
Glyma03g36180	857	25	3	0.70914	0.0808995	3.13187	UP	8.39e-06	5.4e-05
Glyma18g02690	1775	672	83	9.2033	1.08065	3.09025	UP	3.03e-122	6.9e-120
Glyma20g30460	1277	202	25	3.84533	0.452433	3.08733	UP	7.9e-38	4.58e-36
Glyma16g27900	1424	499	62	8.5185	1.00621	3.08167	UP	5.7e-91	9.02e-89
Glyma08g44230	1027	40	5	0.946808	0.112514	3.07297	UP	1.74e-08	1.69e-07
Glyma12g22880	1621	358	45	5.36874	0.641557	3.06494	UP	2.18e-65	2.41e-63
Glyma0335s00200	1556	202	26	3.15584	0.386162	3.03075	UP	3.59e-37	2.04e-35
Glyma04g01890	1041	23	3	0.537093	0.0666003	3.01157	UP	2.85e-05	0.000165813
Glyma01g35310	666	23	3	0.839511	0.1041	3.01157	UP	2.85e-05	0.000165836
Glyma11g00580	1781	320	42	4.36776	0.544993	3.00258	UP	1.85e-57	1.77e-55
Glyma20g29860	740	53	7	1.74107	0.218611	2.99354	UP	1.28e-10	1.62e-09
Glyma14g37810	1984	68	9	0.833182	0.104835	2.99051	UP	2.93e-13	4.72e-12
Glyma03g33070	823	45	6	1.32918	0.168483	2.97986	UP	3.67e-09	3.92e-08
Glyma03g07680	1428	739	100	12.5802	1.61837	2.95855	UP	1.38e-128	3.43e-126
Glyma04g05190	1776	66	9	0.903386	0.117113	2.94744	UP	9.69e-13	1.49e-11
Glyma09g02590	1289	22	3	0.414899	0.0537866	2.94744	UP	5.23e-05	0.000286272
Glyma07g14070
Glyma02g06050
Glyma04g02490
Glyma06g18710	632	21	3	0.807746	0.109701	2.88033	UP	9.54e-05	0.00049506
Glyma10g28850	709	28	4	0.960029	0.130382	2.88033	UP	5.71e-06	3.8e-05
Glyma07g38300	2439	28	4	0.279074	0.0379013	2.88033	UP	5.71e-06	3.8e-05
Glyma18g46500	3389	28	4	0.200844	0.0272768	2.88033	UP	5.71e-06	3.8e-05
Glyma17g34530	1507	34	5	0.548452	0.0766765	2.83851	UP	6.35e-07	4.95e-06
Glyma17g18080
Glyma19g38770	906	27	4	0.72445	0.102032	2.82786	UP	1.03e-05	6.54e-05
Glyma17g11160
Glyma12g06320	971	27	4	0.675954	0.095202	2.82786	UP	1.03e-05	6.54e-05
Glyma05g28280	486	20	3	1.00038	0.142656	2.80994	UP	0.000173255	0.000847624
Glyma09g26090
Glyma16g03110	1908	20	3	0.254815	0.0363369	2.80994	UP	0.000173255	0.000847726
Glyma16g29490	3276	33	5	0.244874	0.0352721	2.79544	UP	1.14e-06	8.58e-06
Glyma11g10760	1869	46	7	0.598303	0.0865554	2.78918	UP	8.13e-09	8.27e-08
Glyma13g36110	1766	868	133	11.9482	1.74047	2.77924	UP	2.97e-141	7.64e-139
Glyma12g32380	1862	189	29	2.46749	0.359935	2.77723	UP	5.34e-32	2.5e-30
Glyma13g37840	1217	26	4	0.519344	0.0759582	2.77341	UP	1.87e-05	0.000112257
Glyma07g34550	1515	39	6	0.625784	0.0915259	2.77341	UP	1.28e-07	1.1e-06
Glyma08g14270	1071	26	4	0.590142	0.0863129	2.77341	UP	1.87e-05	0.00011229
Glyma20g00880	788	26	4	0.802084	0.117311	2.77341	UP	1.87e-05	0.000112273
Glyma05g36970	2762	109	17	0.959346	0.142243	2.75369	UP	6.69e-19	1.66e-17
Glyma14g05350
Glyma11g35700	2127	700	112	8.00024	1.2169	2.71683	UP	1.6e-111	3.3e-109
Glyma06g43940	1180	43	7	0.885848	0.137095	2.69188	UP	4.64e-08	4.26e-07
Glyma01g39170	692	55	9	1.9321	0.300567	2.68441	UP	6.06e-10	7.09e-09
Glyma09g30300	1271	323	53	6.17774	0.963686	2.68044	UP	1.27e-51	1.06e-49
Glyma17g13420	2033	97	16	1.15986	0.181881	2.67289	UP	1.77e-16	3.71e-15
Glyma18g04900	712	24	4	0.819415	0.129833	2.65794	UP	5.99e-05	0.000324553
Glyma13g10300	639	24	4	0.913026	0.144665	2.65794	UP	5.99e-05	0.00032451
Glyma04g39860	1273	246	42	4.69764	0.762476	2.62317	UP	8.64e-39	5.12e-37
Glyma08g25600
Glyma13g24210	1378	117	20	2.064	0.335418	2.62141	UP	3.32e-19	8.4e-18
Glyma14g02630	1208	817	140	16.441	2.67835	2.61788	UP	1.07e-124	2.56e-122
Glyma09g37660	1628	35	6	0.52262	0.0851731	2.61729	UP	1.3e-06	9.63e-06
Glyma17g16740
Glyma13g29070
Glyma03g05220	1458	23	4	0.38348	0.0634027	2.59654	UP	0.00010667	0.00054762
Glyma12g15460	1274	201	35	3.8353	0.634898	2.59474	UP	1.32e-31	6.09e-30
Glyma14g07890
Glyma12g06480	2186	133	24	1.47902	0.253727	2.54329	UP	5.8e-21	1.61e-19
Glyma10g06360
Glyma13g06880
Glyma17g15480
Glyma06g18820	2472	22	4	0.216345	0.0373953	2.5324	UP	0.000188871	0.000913043
Glyma08g12280	1193	48	9	0.978078	0.174344	2.48801	UP	3.17e-08	2.97e-07
Glyma01g00930	1069	32	6	0.727687	0.129712	2.48801	UP	7.07e-06	4.62e-05
Glyma14g36470	713	53	10	1.807	0.324128	2.47897	UP	6.36e-09	6.57e-08
Glyma17g32800	660	37	7	1.36279	0.245109	2.47507	UP	1.39e-06	1.03e-05
Glyma13g29070
Glyma07g33880
Glyma13g28040	1240	52	10	1.01942	0.186373	2.45148	UP	1.11e-08	1.11e-07
Glyma13g09840	1871	26	5	0.33781	0.0617592	2.45148	UP	6.35e-05	0.000342626
Glyma10g37510	636	104	20	3.97511	0.726739	2.45148	UP	4.58e-16	9.28e-15
Glyma10g28580	1405	31	6	0.536362	0.0986916	2.44221	UP	1.23e-05	7.69e-05
Glyma02g13910
Glyma03g36240	1437	36	7	0.609001	0.112576	2.43554	UP	2.42e-06	1.73e-05
Glyma13g07940	1653	82	16	1.20591	0.223693	2.43053	UP	7.73e-13	1.2e-11
Glyma02g42470	1189	25	5	0.511129	0.0971837	2.3949	UP	0.000110773	0.000566467
Glyma07g06760	846	85	17	2.44242	0.464391	2.3949	UP	4.69e-13	7.41e-12
Glyma06g04110	883	80	16	2.20243	0.41876	2.3949	UP	2.29e-12	3.42e-11
Glyma16g22760	933	25	5	0.651375	0.123849	2.3949	UP	0.000110773	0.000566396
Glyma16g00980	934	69	14	1.79587	0.346407	2.37414	UP	9.5e-11	1.22e-09
Glyma17g37910
Glyma11g07370	1334	142	29	2.58765	0.502398	2.36474	UP	1.37e-20	3.74e-19
Glyma13g21240	1709	44	9	0.625869	0.121704	2.36248	UP	2.85e-07	2.34e-06
Glyma09g41670	1525	44	9	0.701383	0.136389	2.36248	UP	2.85e-07	2.34e-06
Glyma20g23020	639	44	9	1.67388	0.325497	2.36248	UP	2.85e-07	2.34e-06
Glyma09g25420	1086	102	21	2.28319	0.446884	2.35308	UP	4.17e-15	7.84e-14
Glyma01g00730	1283	155	32	2.93682	0.576406	2.3491	UP	3.54e-22	1.06e-20
Glyma02g36700	2231	29	6	0.315988	0.0621523	2.34599	UP	3.71e-05	0.000210494
Glyma05g23180	1513	29	6	0.465942	0.0916469	2.34599	UP	3.71e-05	0.000210524
Glyma13g29760	1797	58	12	0.784608	0.154326	2.34599	UP	3.97e-09	4.22e-08
Glyma05g05180
Glyma14g11430	754	43	9	1.38634	0.275852	2.32931	UP	4.9e-07	3.88e-06
Glyma13g16950
Glyma14g39320	591	52	11	2.13889	0.430141	2.31398	UP	3.37e-08	3.14e-07
Glyma11g36030	545	88	19	3.92517	0.80568	2.28448	UP	8.33e-13	1.29e-11
Glyma15g08420	1340	92	20	1.669	0.34493	2.27461	UP	2.9e-13	4.67e-12
Glyma19g34280	586	32	7	1.32747	0.276062	2.26562	UP	2.14e-05	0.000127175
Glyma11g08890	1647	64	14	0.944624	0.196444	2.26562	UP	1.38e-09	1.55e-08
Glyma08g11330	1782	146	32	1.99167	0.415	2.2628	UP	4.15e-20	1.1e-18
Glyma14g14380	1953	41	9	0.510334	0.106499	2.2606	UP	1.43e-06	1.06e-05
Glyma19g31380	560	45	10	1.95343	0.412684	2.2429	UP	4.86e-07	3.86e-06
Glyma13g17250	964	36	8	0.907816	0.191787	2.2429	UP	7.19e-06	4.69e-05
Glyma15g10070
Glyma03g41510	1064	45	10	1.02812	0.217202	2.2429	UP	4.86e-07	3.86e-06
Glyma06g16350	2112	36	8	0.414363	0.087539	2.2429	UP	7.19e-06	4.69e-05
Glyma19g27780	1717	27	6	0.382266	0.0807582	2.2429	UP	0.000109387	0.000560224
Glyma05g00530	1494	36	8	0.585766	0.12375	2.2429	UP	7.19e-06	4.69e-05
Glyma13g05010	2037	134	30	1.59914	0.340358	2.23217	UP	2.73e-18	6.51e-17
Glyma18g02400	507	285	64	13.665	2.91728	2.22779	UP	4.03e-37	2.29e-35
Glyma11g09070	1257	40	9	0.773566	0.165467	2.22498	UP	2.43e-06	1.73e-05
Glyma09g41960
Glyma13g35550	1486	340	77	5.56202	1.19751	2.21558	UP	1.1e-43	7.49e-42
Glyma02g47910	781	163	37	5.07352	1.09485	2.21225	UP	1.04e-21	3.04e-20
Glyma07g16060	1743	66	15	0.92049	0.198884	2.21048	UP	1.36e-09	1.53e-08
Glyma10g39190	1024	35	8	0.830885	0.180549	2.20226	UP	1.22e-05	7.61e-05
Glyma11g11930	867	48	11	1.34584	0.29321	2.1985	UP	2.8e-07	2.3e-06
Glyma16g02250	2323	26	6	0.27208	0.0596908	2.18845	UP	0.000186298	0.000902536
Glyma19g43760	1049	26	6	0.602519	0.132185	2.18845	UP	0.000186298	0.000902428
Glyma15g12200	2347	143	33	1.48114	0.324942	2.18845	UP	5.51e-19	1.37e-17
Glyma07g16080	2080	117	27	1.3674	0.299989	2.18845	UP	8.59e-16	1.71e-14
Glyma07g30710
Glyma04g04230	1559	933	217	14.5482	3.21676	2.17716	UP	2.23e-114	4.7e-112
Glyma14g08850	661	34	8	1.2504	0.279701	2.16044	UP	2.06e-05	0.000123126
Glyma12g35250	2959	140	33	1.15015	0.257736	2.15786	UP	2.57e-18	6.13e-17
Glyma01g25890	2018	89	21	1.07212	0.240494	2.15639	UP	3.85e-12	5.63e-11
Glyma14g35720	1390	72	17	1.25919	0.282644	2.15544	UP	4.53e-10	5.38e-09
Glyma15g16990	1195	59	14	1.20021	0.270748	2.14826	UP	1.87e-08	1.81e-07
Glyma07g04310	1142	84	20	1.78808	0.404734	2.14336	UP	1.86e-11	2.57e-10
Glyma14g06980	2202	2262	540	24.9717	5.66737	2.13954	UP	1.37e-268	7.96e-266
Glyma11g04570	1614	46	11	0.69283	0.157505	2.1371	UP	7.92e-07	6.08e-06
Glyma09g01920	234	54	13	5.60984	1.28391	2.12742	UP	9.16e-08	8.05e-07
Glyma20g34930	2739	29	7	0.257382	0.0590624	2.1236	UP	0.000104201	0.000536297
Glyma11g04360	966	29	7	0.729783	0.167466	2.1236	UP	0.000104201	0.000536161
Glyma01g43450	1152	29	7	0.611953	0.140427	2.1236	UP	0.000104201	0.000536229
Glyma20g04240	1051	128	31	2.9606	0.681655	2.11878	UP	1.62e-16	3.39e-15
Glyma07g31300	1200	1969	478	39.8875	9.2056	2.11535	UP	1.05e-230	5.13e-228
Glyma10g01910	960	135	33	3.4185	0.794416	2.10539	UP	3.25e-17	7.16e-16
Glyma18g50080	1601	45	11	0.683272	0.158784	2.10539	UP	1.32e-06	9.83e-06
Glyma13g24520	2035	61	15	0.728682	0.170346	2.09682	UP	1.78e-08	1.73e-07
Glyma08g20190
Glyma19g44450	1285	36	9	0.681039	0.161862	2.07297	UP	1.94e-05	0.000116581
Glyma02g11680
Glyma06g09510	3126	40	10	0.31106	0.0739293	2.07297	UP	6.53e-06	4.29e-05
Glyma15g42500	746	68	17	2.21586	0.526642	2.07297	UP	3.47e-09	3.73e-08
Glyma17g12600	914	28	7	0.744705	0.176993	2.07297	UP	0.000174783	0.000854175
Glyma12g30200	1434	40	10	0.678084	0.16116	2.07297	UP	6.53e-06	4.29e-05
Glyma13g42530	1956	159	40	1.97606	0.472603	2.06393	UP	1.5e-19	3.86e-18
Glyma13g06520	1652	127	32	1.86881	0.447657	2.06166	UP	6.95e-16	1.39e-14
Glyma03g16580	602	226	57	9.12609	2.18818	2.06026	UP	4.26e-27	1.64e-25
Glyma10g32190	982	317	80	7.8473	1.88271	2.05938	UP	2.35e-37	1.35e-35
Glyma18g03280
Glyma12g34470	1138	47	12	1.00399	0.243694	2.0426	UP	1.24e-06	9.23e-06
Glyma06g18720	619	94	24	3.69156	0.896037	2.0426	UP	5.46e-12	7.9e-11
Glyma01g41190	2041	148	38	1.76275	0.430275	2.0345	UP	5.48e-18	1.28e-16
Glyma07g00440	381	35	9	2.23314	0.545912	2.03233	UP	3.23e-05	0.000185312
Glyma08g44760	1986	31	8	0.37945	0.0930928	2.02717	UP	9.66e-05	0.000500649
Glyma01g41290
Glyma11g04950	1355	58	15	1.04055	0.255833	2.02406	UP	8.07e-08	7.15e-07
Glyma09g29360	1014	638	165	15.2952	3.76055	2.02406	UP	6.99e-72	8.57e-70
Glyma15g41700	2051	1375	356	16.2971	4.01134	2.02246	UP	1.2e-152	3.52e-150
Glyma14g08800	1873	104	27	1.3498	0.333144	2.01853	UP	6.11e-13	9.57e-12
Glyma02g27050	909	254	66	6.7927	1.67797	2.01726	UP	1.75e-29	7.42e-28
Glyma10g06030	643	188	49	7.10754	1.76113	2.01285	UP	3.68e-22	1.1e-20
Glyma08g07570	2432	184	48	1.83919	0.456124	2.01157	UP	1.05e-21	3.06e-20
Glyma08g04920	2030	327	86	3.91583	0.979057	1.99986	UP	4.27e-37	2.42e-35
Glyma19g40590	1614	38	10	0.572338	0.143186	1.99897	UP	1.79e-05	0.000108238
Glyma04g07390	2631	205	54	1.89411	0.474328	1.99757	UP	8.36e-24	2.74e-22
Glyma13g16430
Glyma07g13790	1522	18230	4824	291.169	73.2484	1.99099	UP	0	0
Glyma10g07160
Glyma07g05730	1493	49	13	0.797827	0.201228	1.98724	UP	1.14e-06	8.57e-06
Glyma06g42630	1269	45	12	0.862032	0.218537	1.97986	UP	3.36e-06	2.33e-05
Glyma11g12670	1266	60	16	1.1521	0.292073	1.97986	UP	7.44e-08	6.62e-07
Glyma17g12170	674	37	10	1.33449	0.342883	1.9605	UP	2.95e-05	0.000170904
Glyma17g32740	855	37	10	1.05198	0.270296	1.9605	UP	2.95e-05	0.000170928
Glyma09g37270	1785	111	30	1.51167	0.388408	1.9605	UP	2.95e-13	4.74e-12
Glyma13g04670	2067	103	28	1.21135	0.313057	1.95212	UP	2.45e-12	3.64e-11
Glyma07g17290	1824	33	9	0.439807	0.114031	1.94744	UP	8.78e-05	0.000459682
Glyma14g07290	1539	33	9	0.521252	0.135148	1.94744	UP	8.78e-05	0.000459623
Glyma07g32650	1299	44	12	0.82341	0.21349	1.94744	UP	5.51e-06	3.69e-05
Glyma18g06960	1017	44	12	1.05173	0.272688	1.94744	UP	5.51e-06	3.68e-05
Glyma07g18440	1477	69	19	1.13564	0.297289	1.93357	UP	1.3e-08	1.29e-07
Glyma02g06680	1064	552	152	12.6116	3.30147	1.93357	UP	7.45e-59	7.37e-57
Glyma02g14450	1507	36	10	0.580713	0.153353	1.92097	UP	4.82e-05	0.000267303
Glyma03g04450	2052	36	10	0.426479	0.112623	1.92097	UP	4.82e-05	0.000267267
Glyma18g43280	1298	43	12	0.805316	0.213654	1.91428	UP	8.98e-06	5.75e-05
Glyma09g40870	2560	50	14	0.474791	0.126384	1.90947	UP	1.69e-06	1.24e-05
Glyma06g47090	1095	50	14	1.11001	0.295474	1.90947	UP	1.69e-06	1.24e-05
Glyma13g38410	755	50	14	1.60989	0.428535	1.90947	UP	1.69e-06	1.24e-05
Glyma03g31690	1711	32	9	0.454645	0.121562	1.90305	UP	0.00014373	0.000716272
Glyma02g18090	1040	76797	21615	1795.08	480.316	1.90199	UP	0	0
Glyma06g33980	1340	53	15	0.961488	0.258697	1.894	UP	9.37e-07	7.12e-06
Glyma10g03390	1944	155	44	1.93824	0.523072	1.88967	UP	3.71e-17	8.14e-16
Glyma08g23540	1313	165	47	3.05486	0.827253	1.88471	UP	4.12e-18	9.71e-17
Glyma18g48410	621	42	12	1.64411	0.446576	1.88033	UP	1.46e-05	8.96e-05
Glyma04g37800	641	56	16	2.12375	0.576856	1.88033	UP	5.19e-07	4.1e-06
Glyma06g15030	1290	628	180	11.8343	3.22469	1.87574	UP	4.16e-64	4.49e-62
Glyma13g32030	1995	373	107	4.54505	1.2395	1.87454	UP	9.93e-39	5.87e-37
Glyma06g47560	1176	122	35	2.52188	0.687806	1.87443	UP	1.13e-13	1.89e-12
Glyma02g03420
Glyma13g36950	789	45	13	1.38646	0.380778	1.86439	UP	8.03e-06	5.19e-05
Glyma18g53300	972	45	13	1.12543	0.309088	1.86439	UP	8.03e-06	5.19e-05
Glyma11g14600	1989	124	36	1.51551	0.418286	1.85724	UP	1.01e-13	1.7e-12
Glyma08g04670	1185	62	18	1.27188	0.351042	1.85724	UP	1.6e-07	1.36e-06
Glyma08g44320	3000	55	16	0.445671	0.123255	1.85433	UP	8.37e-07	6.4e-06
Glyma09g06080	1712	271	79	3.84803	1.06642	1.85134	UP	4.02e-28	1.62e-26
Glyma14g10430	1738	48	14	0.671373	0.186159	1.85058	UP	4.42e-06	3e-05
Glyma14g05390
Glyma05g09210	1717	41	12	0.580479	0.161516	1.84556	UP	2.36e-05	0.000139085
Glyma08g09910	1658	41	12	0.601135	0.167264	1.84556	UP	2.36e-05	0.000139105
Glyma12g31800	2440	99	29	0.98632	0.274671	1.84435	UP	3.86e-11	5.14e-10
Glyma02g06070
Glyma06g11430	3133	51	15	0.395715	0.110646	1.83851	UP	2.44e-06	1.74e-05
Glyma15g13540	1059	68	20	1.56094	0.436455	1.83851	UP	4.91e-08	4.5e-07
Glyma08g43630	2144	190	56	2.15428	0.603627	1.83547	UP	5.91e-20	1.55e-18
Glyma14g11420	738	44	13	1.44934	0.407092	1.83197	UP	1.29e-05	8.03e-05
Glyma09g24170	1179	155	46	3.19588	0.901674	1.82554	UP	1.94e-16	4.04e-15
Glyma04g33720	1153	181	54	3.81612	1.08236	1.81793	UP	7.52e-19	1.86e-17
Glyma06g44970
Glyma10g28990	2097	97	29	1.12446	0.319599	1.81491	UP	9.81e-11	1.26e-09
Glyma10g37500	835	461	138	13.4211	3.81943	1.81307	UP	1.97e-45	1.43e-43
Glyma15g04570	768	40	12	1.26611	0.361098	1.80994	UP	3.79e-05	0.000214828
Glyma16g26860	1469	53	16	0.877055	0.251712	1.80089	UP	2.15e-06	1.55e-05
Glyma03g07580	1367	182	55	3.2365	0.929822	1.79941	UP	1.06e-18	2.61e-17
Glyma01g04450	1077	43	13	0.970567	0.278954	1.7988	UP	2.07e-05	0.000123744
Glyma08g12420	1119	33	10	0.716896	0.206526	1.79544	UP	0.00020497	0.000982812
Glyma10g00470	895	66	20	1.79264	0.516431	1.79544	UP	1.25e-07	1.08e-06
Glyma08g14600	1569	112	34	1.73527	0.500797	1.79287	UP	5.28e-12	7.64e-11
Glyma18g40070	1620	56	17	0.840322	0.242515	1.79287	UP	1.18e-06	8.87e-06
Glyma08g11510	1297	161	49	3.01758	0.873095	1.78918	UP	1.36e-16	2.85e-15
Glyma07g10440	1597	36	11	0.547987	0.159182	1.78347	UP	0.000111387	0.000569034
Glyma15g37510	1746	36	11	0.501223	0.145597	1.78347	UP	0.000111387	0.000569105
Glyma08g45590	958	559	171	14.1847	4.12511	1.78183	UP	1.82e-53	1.59e-51
Glyma08g16050	189	104	32	13.3766	3.91285	1.77341	UP	4.26e-11	5.64e-10
Glyma13g44730	1413	291	90	5.00638	1.47199	1.766	UP	2.76e-28	1.12e-26
Glyma07g31610	483	71	22	3.57342	1.05264	1.76329	UP	6.07e-08	5.48e-07
Glyma06g40690	3389	48	15	0.344304	0.102288	1.75105	UP	9.91e-06	6.3e-05
Glyma14g34640	2929	176	55	1.46072	0.433959	1.75105	UP	1.62e-17	3.66e-16
Glyma12g09900	588	35	11	1.44698	0.432335	1.74282	UP	0.000177806	0.00086635
Glyma14g06900	705	35	11	1.20685	0.360586	1.74282	UP	0.000177806	0.000866246
Glyma06g40330	758	89	28	2.85426	0.853678	1.74135	UP	1.75e-09	1.95e-08
Glyma19g17230	1755	851	268	11.7876	3.52909	1.7399	UP	6.71e-78	9.01e-76
Glyma11g04130
Glyma09g31340
Glyma20g25080	773	38	12	1.19502	0.358763	1.73594	UP	9.66e-05	0.000500494
Glyma14g10370	1238	60	19	1.17816	0.354681	1.73194	UP	9.02e-07	6.87e-06
Glyma01g29670	1161	82	26	1.71694	0.517543	1.73009	UP	8.98e-09	9.09e-08
Glyma05g38390	1243	41	13	0.801836	0.241701	1.73009	UP	5.26e-05	0.00028789
Glyma11g10230	1760	734	233	10.1381	3.05949	1.72842	UP	7.94e-67	9e-65
Glyma03g03270	1389	919	292	16.0837	4.85832	1.72707	UP	3.97e-83	5.7e-81
Glyma03g29950	1804	44	14	0.59291	0.179348	1.72505	UP	2.87e-05	0.000166749
Glyma06g41330	3387	75	24	0.538293	0.163758	1.71683	UP	4.61e-08	4.24e-07
Glyma02g39150	1830	881	282	11.703	3.56126	1.71642	UP	4.35e-79	6.04e-77
Glyma02g12260	969	53	17	1.32961	0.405444	1.71343	UP	4.71e-06	3.19e-05
Glyma07g31070	657	56	18	2.07203	0.633159	1.7104	UP	2.58e-06	1.83e-05
Glyma10g06190	1381	102	33	1.79547	0.552237	1.701	UP	2.26e-10	2.78e-09
Glyma03g32270	3427	37	12	0.262458	0.0809231	1.69746	UP	0.000152962	0.000757548
Glyma17g15840	2077	37	12	0.43305	0.133521	1.69746	UP	0.000152962	0.000757456
Glyma05g10130	597	37	12	1.50661	0.464528	1.69746	UP	0.000152962	0.000757364
Glyma10g41530	1359	43	14	0.769169	0.238075	1.69188	UP	4.53e-05	0.000252858
Glyma01g43420	1262	43	14	0.828289	0.256374	1.69188	UP	4.53e-05	0.000252893
Glyma13g17710	1488	476	155	7.77636	2.40732	1.69167	UP	1.12e-42	7.47e-41
Glyma14g06760	1993	58	19	0.707446	0.220319	1.68303	UP	2.23e-06	1.6e-05
Glyma09g37980	794	61	20	1.86759	0.582123	1.68178	UP	1.22e-06	9.15e-06
Glyma07g37790	1207	311	102	6.26362	1.95298	1.68132	UP	3.26e-28	1.32e-26
Glyma20g35630	1388	134	44	2.34686	0.732603	1.67963	UP	5.53e-13	8.69e-12
Glyma11g12990	1122	140	46	3.03325	0.947481	1.67869	UP	1.71e-13	2.82e-12
Glyma17g35460	944	73	24	1.87985	0.58755	1.67784	UP	1.13e-07	9.79e-07
Glyma12g35000	1576	225	74	3.47055	1.08513	1.6773	UP	8.96e-21	2.47e-19
Glyma14g00570	1031	567	187	13.3689	4.19168	1.67328	UP	9.29e-50	7.4e-48
Glyma08g02580	1990	221	73	2.69968	0.847764	1.67105	UP	2.48e-20	6.63e-19
Glyma03g01540	816	45	15	1.34059	0.424822	1.65794	UP	3.88e-05	0.00021917
Glyma10g02460	934	57	19	1.48354	0.470124	1.65794	UP	3.48e-06	2.41e-05
Glyma03g38150
Glyma17g05770
Glyma20g01100	471	42	14	2.16771	0.68693	1.65794	UP	7.11e-05	0.000379412
Glyma19g37860	1496	51	17	0.828726	0.262617	1.65794	UP	1.16e-05	7.26e-05
Glyma19g28180	809	63	21	1.89306	0.599896	1.65794	UP	1.05e-06	7.93e-06
Glyma11g04200	1262	45	15	0.866814	0.274687	1.65794	UP	3.88e-05	0.000219139
Glyma01g35660
Glyma03g00380	955	102	34	2.59639	0.822775	1.65794	UP	4.74e-10	5.61e-09
Glyma16g01550	783	66	22	2.04906	0.649331	1.65794	UP	5.79e-07	4.54e-06
Glyma14g35220	1676	500	167	7.25218	2.30276	1.65505	UP	2.02e-43	1.37e-41
Glyma11g07940	937	1776	598	46.0761	14.7492	1.64339	UP	3.61e-148	9.85e-146
Glyma16g08900	1823	193	65	2.57361	0.824009	1.64306	UP	1.49e-17	3.38e-16
Glyma01g29930
Glyma17g12420	2108	118	40	1.36077	0.438525	1.63369	UP	3.32e-11	4.46e-10
Glyma19g01910	1540	174	59	2.74664	0.885394	1.63327	UP	7.59e-16	1.52e-14
Glyma15g16190	736	53	18	1.75053	0.565197	1.63097	UP	9.88e-06	6.28e-05
Glyma02g47750	1194	106	36	2.15811	0.696793	1.63097	UP	3.49e-10	4.19e-09
Glyma16g28790
Glyma02g04820	1266	50	17	0.960083	0.310328	1.62937	UP	1.8e-05	0.00010898
Glyma16g25250	450	50	17	2.70103	0.873055	1.62937	UP	1.8e-05	0.000108996
Glyma03g40430	1466	88	30	1.45922	0.472925	1.62551	UP	1.2e-08	1.2e-07
Glyma05g38290	1786	126	43	1.71499	0.556407	1.62399	UP	8.8e-12	1.25e-10
Glyma08g20810	1062	41	14	0.938495	0.304655	1.62317	UP	0.000111058	0.000567569
Glyma13g43810	384	41	14	2.59553	0.842563	1.62317	UP	0.000111058	0.000567497
Glyma02g42940	2031	143	49	1.71159	0.55756	1.61813	UP	4.03e-13	6.41e-12
Glyma09g36840	766	1974	677	62.6457	20.4252	1.61687	UP	1.07e-160	3.45e-158
Glyma13g43870	4766	408	140	2.08103	0.678859	1.61612	UP	1.37e-34	7.19e-33
Glyma03g40770	601	67	23	2.71002	0.88442	1.6155	UP	7.67e-07	5.91e-06
Glyma11g06400	1843	64	22	0.844165	0.275869	1.61354	UP	1.39e-06	1.03e-05
Glyma05g22180	1511	87	30	1.39968	0.458841	1.60903	UP	1.86e-08	1.79e-07
Glyma07g35560	981	142	49	3.51878	1.15434	1.60801	UP	6.19e-13	9.68e-12
Glyma01g26600	1492	168	58	2.73724	0.898389	1.60731	UP	4.94e-15	9.19e-14
Glyma17g14710	1475	278	96	4.58169	1.50413	1.60695	UP	6.86e-24	2.26e-22
Glyma04g39970	793	52	18	1.59405	0.524572	1.60349	UP	1.53e-05	9.38e-05
Glyma18g50860	1174	225	78	4.65894	1.53544	1.60135	UP	1.55e-19	3.99e-18
Glyma01g27040	1600	473	164	7.18644	2.3688	1.60112	UP	2.53e-39	1.52e-37
Glyma03g30180	1044	170	59	3.95841	1.30604	1.59972	UP	4.22e-15	7.92e-14
Glyma14g38210	1390	89	31	1.5565	0.515409	1.59451	UP	1.58e-08	1.55e-07
Glyma09g02610	1425	235	82	4.0089	1.32986	1.59194	UP	3.54e-20	9.4e-19
Glyma18g09560
Glyma15g00620	1552	180	63	2.81938	0.938111	1.58755	UP	9.58e-16	1.89e-14
Glyma11g15700
Glyma18g49540	1065	57	20	1.30106	0.433996	1.58394	UP	7.12e-06	4.65e-05
Glyma14g04870	2624	54	19	0.500268	0.167338	1.57993	UP	1.3e-05	8.05e-05
Glyma20g38180	2585	230	81	2.16292	0.724152	1.57861	UP	1.47e-19	3.79e-18
Glyma17g37040	1560	159	56	2.47768	0.8296	1.5785	UP	5.67e-14	9.7e-13
Glyma05g34760	1937	315	111	3.95324	1.32434	1.57777	UP	3.38e-26	1.25e-24
Glyma04g14800	2366	241	85	2.47614	0.830251	1.57647	UP	2.2e-20	5.91e-19
Glyma16g25120	1463	181	64	3.00751	1.01098	1.57282	UP	1.24e-15	2.43e-14
Glyma04g02260	1621	183	65	2.74436	0.926693	1.56631	UP	1.06e-15	2.08e-14
Glyma05g34870	1381	233	83	4.10143	1.38896	1.56212	UP	1.62e-19	4.17e-18
Glyma01g31920	1808	42	15	0.564707	0.191734	1.5584	UP	0.000145103	0.000722317
Glyma16g25580	522	165	59	7.68398	2.61208	1.55665	UP	3.48e-14	6.07e-13
Glyma16g26060	1235	268	96	5.27522	1.79643	1.5541	UP	4.6e-22	1.37e-20
Glyma20g24460	1586	691	248	10.5913	3.61372	1.55132	UP	3.45e-54	3.06e-52
Glyma10g06370
Glyma01g42700	392	64	23	3.96887	1.35596	1.54941	UP	2.79e-06	1.97e-05
Glyma05g30720	1006	50	18	1.20822	0.413504	1.5469	UP	3.64e-05	0.000206723
Glyma06g14880	966	236	85	5.93892	2.03351	1.54623	UP	1.78e-19	4.55e-18
Glyma19g44880	1746	186	67	2.58965	0.886821	1.54604	UP	1.16e-15	2.27e-14
Glyma10g11700	1521	86	31	1.37449	0.471018	1.54504	UP	5.66e-08	5.13e-07
Glyma19g00640	1171	47	17	0.975694	0.335504	1.5401	UP	6.65e-05	0.000356999
Glyma06g02970	963	58	21	1.46411	0.503963	1.53864	UP	9.21e-06	5.88e-05
Glyma11g02740	925	69	25	1.81334	0.624602	1.53764	UP	1.3e-06	9.63e-06
Glyma12g01420	3159	160	58	1.23124	0.424311	1.53692	UP	1.43e-13	2.38e-12
Glyma05g21680
Glyma16g02200	1319	135	49	2.48806	0.858532	1.53508	UP	1.19e-11	1.67e-10
Glyma06g38410	1786	443	161	6.02969	2.08329	1.53322	UP	9.06e-35	4.75e-33
Glyma06g19900	2110	55	20	0.633655	0.219055	1.5324	UP	1.67e-05	0.000101875
Glyma04g02880	1713	406	148	5.76158	1.99669	1.52886	UP	7.11e-32	3.33e-30
Glyma18g07060	1131	306	112	6.57705	2.28855	1.52301	UP	2.75e-24	9.32e-23
Glyma16g08420	853	323	119	9.20505	3.22406	1.51355	UP	2.49e-25	8.88e-24
Glyma06g44450
Glyma16g01990	1306	244	90	4.54171	1.59259	1.51186	UP	1.76e-19	4.5e-18
Glyma13g39920	825	84	31	2.47513	0.868387	1.51109	UP	1.3e-07	1.12e-06
Glyma11g05190	3609	752	278	5.06528	1.78018	1.50862	UP	1.63e-56	1.53e-54
Glyma09g16810	1179	73	27	1.50516	0.529243	1.50791	UP	9.14e-07	6.95e-06
Glyma19g07740	1108	54	20	1.18475	0.417153	1.50593	UP	2.55e-05	0.000149714
Glyma06g04840	1500	232	86	3.75984	1.32499	1.50469	UP	1.77e-18	4.28e-17
Glyma17g03950	2503	116	43	1.1266	0.397021	1.50469	UP	5.97e-10	6.99e-09
Glyma11g34970	1665	987	366	14.4104	5.0801	1.50418	UP	2.63e-73	3.29e-71
Glyma07g03480	804	156	58	4.71673	1.66716	1.50039	UP	7.45e-13	1.16e-11
Glyma04g36450	2289	290	108	3.07982	1.09039	1.49799	UP	1.41e-22	4.31e-21
Glyma17g07530	3184	268	100	2.04614	0.725826	1.49521	UP	6.29e-21	1.75e-19
Glyma15g03110	1726	75	28	1.05631	0.374906	1.49444	UP	7.66e-07	5.9e-06
Glyma20g04520	807	48	18	1.44591	0.515471	1.48801	UP	8.47e-05	0.000445263
Glyma19g29600	659	314	118	11.5829	4.13811	1.48495	UP	5.05e-24	1.68e-22
Glyma02g40040	1372	93	35	1.64779	0.589548	1.48285	UP	4.28e-08	3.95e-07
Glyma16g29710	698	239	90	8.32367	2.97984	1.48199	UP	1.34e-18	3.26e-17
Glyma09g06770
Glyma19g43110	1379	300	113	5.28846	1.89374	1.48161	UP	5.98e-23	1.87e-21
Glyma01g04350	1005	45	17	1.08848	0.39092	1.47736	UP	0.000154624	0.000764753
Glyma11g07430	1847	95	36	1.25034	0.450444	1.4729	UP	3.58e-08	3.33e-07
Glyma17g16190	964	190	72	4.79125	1.72608	1.4729	UP	5.75e-15	1.06e-13
Glyma04g00690	963	219	83	5.52829	1.99185	1.47272	UP	5.04e-17	1.1e-15
Glyma16g33430	1581	580	220	8.91803	3.21585	1.47152	UP	1.91e-42	1.27e-40
Glyma10g38910	933	3097	1181	80.6923	29.2532	1.46384	UP	4.9e-217	2.1e-214
Glyma07g07390	3372	81	31	0.583942	0.212461	1.45863	UP	4.47e-07	3.57e-06
Glyma06g02490	2133	243	93	2.76941	1.00762	1.45863	UP	1.76e-18	4.27e-17
Glyma01g39160	448	47	18	2.55031	0.928539	1.45764	UP	0.000128351	0.000646925
Glyma04g12180	1612	464	178	6.99722	2.55188	1.45522	UP	9.49e-34	4.75e-32
Glyma17g23740	1030	289	111	6.82077	2.49053	1.45348	UP	1.39e-21	4.02e-20
Glyma12g32910
Glyma09g40860
Glyma06g14190	1705	1500	577	21.3865	7.8209	1.45129	UP	8.57e-105	1.61e-102
Glyma01g04250
Glyma01g41200	1683	88	34	1.27107	0.466875	1.44494	UP	1.73e-07	1.46e-06
Glyma02g02820	1641	88	34	1.30361	0.478824	1.44494	UP	1.73e-07	1.46e-06
Glyma15g42490	647	62	24	2.32949	0.85726	1.44221	UP	1.23e-05	7.66e-05
Glyma10g31240	1160	268	104	5.61629	2.07196	1.43862	UP	7.66e-20	2e-18
Glyma01g45570	1484	54	21	0.884571	0.327032	1.43554	UP	4.85e-05	0.000268629
Glyma13g16890	960	54	21	1.3674	0.505538	1.43554	UP	4.85e-05	0.000268665
Glyma12g20830	765	167	65	5.30674	1.96362	1.43431	UP	7.24e-13	1.13e-11
Glyma18g42520	1987	136	53	1.66385	0.61643	1.43252	UP	1.01e-10	1.29e-09
Glyma03g09140
Glyma08g05000	1155	46	18	0.968163	0.36016	1.42661	UP	0.000193464	0.000932147
Glyma04g32420	1931	51	20	0.642038	0.239361	1.42347	UP	8.8e-05	0.000460261
Glyma18g20470
Glyma15g18070
Glyma19g37100
Glyma18g49530	711	71	28	2.42751	0.91011	1.41537	UP	3.89e-06	2.67e-05
Glyma15g01820	2347	621	245	6.43208	2.41245	1.41478	UP	8.07e-43	5.38e-41
Glyma09g25000	981	134	53	3.32054	1.24857	1.41114	UP	2.23e-10	2.74e-09
Glyma12g21030	2293	48	19	0.508873	0.191494	1.41001	UP	0.000159705	0.000787014
Glyma06g44050	838	424	168	12.2997	4.63309	1.40858	UP	1.42e-29	6.06e-28
Glyma01g42130	935	58	23	1.50796	0.568488	1.40739	UP	3.32e-05	0.000190341
Glyma11g03500	1454	58	23	0.969697	0.365569	1.40739	UP	3.32e-05	0.000190368
Glyma12g36330	890	415	165	11.3352	4.28449	1.40362	UP	7.79e-29	3.24e-27
Glyma14g10620	2115	1038	413	11.9305	4.51279	1.40257	UP	1.67e-69	1.98e-67
Glyma11g34210
Glyma13g40370	505	138	55	6.64294	2.51696	1.40014	UP	1.54e-10	1.93e-09
Glyma12g32450	2390	208	83	2.11562	0.802575	1.39837	UP	3.88e-15	7.3e-14
Glyma07g33570	2260	243	97	2.61379	0.991902	1.39787	UP	1.99e-17	4.47e-16
Glyma16g04740	1615	95	38	1.42996	0.543772	1.3949	UP	1.23e-07	1.06e-06
Glyma09g16800	2997	70	28	0.567785	0.215912	1.3949	UP	5.8e-06	3.86e-05
Glyma13g31280
Glyma14g34610	1011	75	30	1.80336	0.685765	1.3949	UP	2.67e-06	1.89e-05
Glyma19g44380	1582	235	94	3.61105	1.37318	1.3949	UP	7.48e-17	1.61e-15
Glyma06g03860	1904	392	157	5.00486	1.90563	1.39306	UP	4.94e-27	1.9e-25
Glyma17g07400	2486	543	218	5.30972	2.02657	1.3896	UP	1.1e-36	6.1e-35
Glyma08g22060	435	209	84	11.6796	4.46268	1.38802	UP	4.76e-15	8.87e-14
Glyma08g36450	3345	343	138	2.4927	0.953429	1.38651	UP	1.08e-23	3.52e-22
Glyma20g29370	1986	72	29	0.881304	0.337461	1.38492	UP	4.79e-06	3.24e-05
Glyma07g01860	5003	632	255	3.07085	1.17792	1.3824	UP	4.22e-42	2.76e-40
Glyma15g42590	1887	109	44	1.40419	0.538873	1.38173	UP	1.83e-08	1.77e-07
Glyma14g37250	1283	554	224	10.4968	4.03484	1.37936	UP	5.4e-37	3.04e-35
Glyma0950s00200	1010	131	53	3.15299	1.21272	1.37848	UP	7.17e-10	8.33e-09
Glyma13g39690	1000	385	156	9.35908	3.60521	1.37629	UP	4.03e-26	1.48e-24
Glyma13g34310	2568	69	28	0.653171	0.251981	1.37414	UP	8.59e-06	5.52e-05
Glyma16g29700	312	101	41	7.86936	3.03693	1.37363	UP	6.98e-08	6.24e-07
Glyma09g04510	764	241	98	7.66825	2.96441	1.37115	UP	7.72e-17	1.66e-15
Glyma09g24270	808	145	59	4.36244	1.68751	1.37024	UP	1.08e-10	1.38e-09
Glyma01g32450	2025	86	35	1.0324	0.399437	1.36996	UP	6.99e-07	5.41e-06
Glyma08g13580	2943	54	22	0.446042	0.172758	1.36843	UP	8.93e-05	0.000465995
Glyma03g41750	1499	103	42	1.67035	0.64752	1.36716	UP	5.78e-08	5.23e-07
Glyma17g32830
Glyma14g05450	1739	127	52	1.77532	0.69105	1.36122	UP	1.87e-09	2.07e-08
Glyma01g26230	1044	715	293	16.6486	6.48593	1.36002	UP	2.8e-46	2.06e-44
Glyma08g20820	1180	117	48	2.41033	0.94008	1.35838	UP	8.58e-09	8.71e-08
Glyma11g36850	2280	56	23	0.597071	0.23313	1.35677	UP	7.34e-05	0.000390777
Glyma02g39870	2123	698	287	7.99242	3.12419	1.35515	UP	5.55e-45	3.93e-43
Glyma17g06150	2109	51	21	0.58785	0.230117	1.35308	UP	0.000160984	0.000792741
Glyma19g40220	853	335	138	9.54703	3.73883	1.35247	UP	2.27e-22	6.86e-21
Glyma14g35530	1037	754	311	17.6752	6.93086	1.35062	UP	3.26e-48	2.51e-46
Glyma17g14930	770	80	33	2.52564	0.990441	1.35051	UP	2.22e-06	1.6e-05
Glyma14g05560
Glyma16g23880	1119	109	45	2.36793	0.929368	1.3493	UP	3.27e-08	3.05e-07
Glyma18g04340	1339	109	45	1.97888	0.776671	1.3493	UP	3.27e-08	3.05e-07
Glyma19g27790	757	213	88	6.84	2.68653	1.34825	UP	1.04e-14	1.89e-13
Glyma17g04800	1588	652	270	9.9809	3.92933	1.34489	UP	1.16e-41	7.55e-40
Glyma11g04860	2286	53	22	0.563602	0.222409	1.34146	UP	0.000132101	0.000663932
Glyma04g05780	936	60	25	1.55829	0.617262	1.33601	UP	4.95e-05	0.000273538
Glyma01g31750	929	312	130	8.16416	3.23395	1.33601	UP	1.4e-20	3.83e-19
Glyma18g41870	1607	60	25	0.907628	0.359525	1.33601	UP	4.95e-05	0.000273575
Glyma20g22390	498	60	25	2.92883	1.16016	1.33601	UP	4.95e-05	0.000273612
Glyma06g08540	1467	836	349	13.8532	5.49795	1.33325	UP	2.99e-52	2.53e-50
Glyma12g10780	2062	91	38	1.07282	0.425893	1.33284	UP	5.77e-07	4.53e-06
Glyma20g33450	2360	519	217	5.34599	2.12497	1.33101	UP	5.34e-33	2.59e-31
Glyma18g43520	2616	55	23	0.51109	0.203187	1.33077	UP	0.00010834	0.000555632
Glyma14g39130	2256	308	129	3.31882	1.32147	1.32853	UP	3.57e-20	9.45e-19
Glyma07g02590	1297	81	34	1.51816	0.605821	1.32536	UP	2.69e-06	1.9e-05
Glyma11g06430	586	152	64	6.30549	2.52399	1.3209	UP	1.31e-10	1.65e-09
Glyma17g06430	1867	152	64	1.97912	0.792211	1.3209	UP	1.31e-10	1.65e-09
Glyma19g36280	1080	109	46	2.45344	0.984327	1.3176	UP	5.75e-08	5.21e-07
Glyma06g04450	1022	125	53	2.97325	1.19848	1.31084	UP	7.02e-09	7.21e-08
Glyma11g11440	1663	66	28	0.964771	0.389109	1.31001	UP	2.74e-05	0.000159578
Glyma16g26400	1455	94	40	1.5705	0.635334	1.30563	UP	5.71e-07	4.48e-06
Glyma09g36850
Glyma08g19170	1561	387	165	6.02672	2.44279	1.30284	UP	2.97e-24	1e-22
Glyma09g28920	2730	258	110	2.29736	0.931184	1.30284	UP	1.11e-16	2.35e-15
Glyma05g36360
Glyma18g12750	1770	103	44	1.41461	0.574493	1.30004	UP	1.8e-07	1.52e-06
Glyma16g25170	3000	166	71	1.34512	0.546944	1.29827	UP	3.4e-11	4.56e-10
Glyma13g38040	1460	3796	1626	63.2042	25.7379	1.29613	UP	7.58e-221	3.39e-218
Glyma07g17140	1780	77	33	1.05158	0.428449	1.29537	UP	6.97e-06	4.56e-05
Glyma14g05360
Glyma05g08650	967	112	48	2.81556	1.14715	1.29537	UP	5.67e-08	5.14e-07
Glyma04g04260	1673	112	48	1.6274	0.663057	1.29537	UP	5.67e-08	5.14e-07
Glyma07g35770	2447	168	72	1.66897	0.679992	1.29537	UP	2.81e-11	3.79e-10
Glyma18g49150	643	105	45	3.96964	1.61736	1.29537	UP	1.48e-07	1.26e-06
Glyma06g13040	900	84	36	2.26887	0.924412	1.29537	UP	2.65e-06	1.87e-05
Glyma01g38130	1657	1627	699	23.8692	9.749	1.29182	UP	2.71e-95	4.48e-93
Glyma03g31420	3575	896	386	6.09263	2.49527	1.28787	UP	4.77e-53	4.12e-51
Glyma17g11860	1188	457	197	9.35131	3.83226	1.28697	UP	7.55e-28	3e-26
Glyma14g00870	1284	779	336	14.7484	6.04755	1.28614	UP	2.97e-46	2.18e-44
Glyma19g41730	2073	153	66	1.79417	0.735784	1.28597	UP	2.7e-10	3.29e-09
Glyma05g32950	2278	306	132	3.26543	1.33914	1.28597	UP	3.83e-19	9.65e-18
Glyma16g04760	1569	1206	521	18.6852	7.67397	1.28385	UP	1.9e-70	2.28e-68
Glyma13g17930	4167	420	182	2.45018	1.00938	1.27942	UP	1.67e-25	5.99e-24
Glyma14g35140	742	60	26	1.96571	0.809795	1.27942	UP	8.7e-05	0.000455853
Glyma05g05850	751	323	140	10.4553	4.30818	1.27908	UP	5.75e-20	1.51e-18
Glyma13g02220	484	304	132	15.2687	6.30281	1.27651	UP	7.92e-19	1.96e-17
Glyma13g10840	1407	198	86	3.42093	1.41257	1.27607	UP	9.02e-13	1.39e-11
Glyma15g13800	700	17160	7459	595.925	246.257	1.27497	UP	0	0
Glyma04g04760	1697	92	40	1.31789	0.544733	1.27461	UP	1.2e-06	8.99e-06
Glyma16g02960	1825	694	302	9.2442	3.82428	1.27336	UP	8.83e-41	5.58e-39
Glyma13g06230	2180	62	27	0.691366	0.286228	1.27228	UP	7.11e-05	0.00037946
Glyma08g11610	1536	202	88	3.19693	1.32403	1.27175	UP	6.12e-13	9.58e-12
Glyma02g11150	1514	55	24	0.883099	0.366345	1.26937	UP	0.000189866	0.000916875
Glyma11g02300	534	55	24	2.50377	1.03866	1.26937	UP	0.000189866	0.000916766
Glyma08g13900	1317	71	31	1.31052	0.543978	1.26852	UP	2.19e-05	0.000130086
Glyma20g28620	1488	87	38	1.42131	0.590182	1.26799	UP	2.58e-06	1.83e-05
Glyma03g36450	1702	64	28	0.914099	0.380193	1.26562	UP	5.81e-05	0.000315641
Glyma07g07500	1330	217	95	3.96626	1.65074	1.26467	UP	1.1e-13	1.84e-12
Glyma03g02210	1182	178	78	3.66079	1.52504	1.2633	UP	1.82e-11	2.52e-10
Glyma1000s00210	810	146	64	4.38168	1.826	1.2628	UP	1.19e-09	1.35e-08
Glyma16g01220
Glyma11g10080	1293	66	29	1.24085	0.518328	1.25939	UP	4.75e-05	0.000263542
Glyma12g36320	930	116	51	3.03213	1.26734	1.25853	UP	6.56e-08	5.89e-07
Glyma06g41630	1602	75	33	1.13808	0.476055	1.2574	UP	1.47e-05	9e-05
Glyma11g05530	1766	159	70	2.18866	0.916036	1.25657	UP	2.56e-10	3.13e-09
Glyma06g35330	1234	211	93	4.15662	1.7417	1.25491	UP	3.32e-13	5.32e-12
Glyma16g29660	853	372	164	10.6015	4.44324	1.25458	UP	3.95e-22	1.18e-20
Glyma18g51490	1059	68	30	1.56094	0.654682	1.25355	UP	3.88e-05	0.000219242
Glyma13g10000
Glyma17g18040
Glyma11g36940	869	147	65	4.11216	1.72862	1.25028	UP	1.41e-09	1.58e-08
Glyma01g37360	938	1472	651	38.1485	16.0392	1.25002	UP	3.73e-82	5.34e-80
Glyma10g38660	1362	174	77	3.10559	1.30653	1.24913	UP	4.55e-11	6.01e-10
Glyma04g34350
Glyma17g37930
Glyma12g03050	1981	90	40	1.10441	0.466639	1.2429	UP	2.5e-06	1.78e-05
Glyma05g01350	822	135	60	3.9924	1.68688	1.2429	UP	7.73e-09	7.9e-08
Glyma20g28890	886	8929	3972	244.986	103.605	1.24161	UP	0	0
Glyma19g43940
Glyma11g35390	2240	92	41	0.998418	0.423001	1.23898	UP	2.05e-06	1.48e-05
Glyma11g38170	1677	1308	584	18.9604	8.04795	1.2363	UP	5.61e-72	6.91e-70
Glyma18g45900	2189	4812	2154	53.4383	22.7408	1.23259	UP	2.13e-258	1.19e-255
Glyma07g36210	747	192	86	6.24818	2.66062	1.23167	UP	7.78e-12	1.11e-10
Glyma06g08290	863	212	95	5.9717	2.54401	1.23104	UP	6.55e-13	1.02e-11
Glyma14g37040	2214	87	39	0.955244	0.407092	1.23051	UP	4.39e-06	2.98e-05
Glyma03g41330
Glyma03g00800	1753	118	53	1.63634	0.698714	1.2277	UP	9.08e-08	7.98e-07
Glyma17g32010	1308	69	31	1.28237	0.547721	1.2273	UP	4.57e-05	0.000254881
Glyma11g04830	736	60	27	1.98174	0.847796	1.22498	UP	0.000148848	0.000739243
Glyma14g38100	1553	577	260	9.03185	3.86908	1.22303	UP	3.42e-32	1.61e-30
Glyma10g39980	3592	122	55	0.82565	0.35386	1.22235	UP	6.1e-08	5.5e-07
Glyma09g25490	1347	73	33	1.31743	0.566176	1.2184	UP	3.04e-05	0.000175347
Glyma19g43460	979	563	255	13.9797	6.01953	1.21561	UP	3.64e-31	1.65e-29
Glyma13g17180
Glyma07g35630	1239	64	29	1.25569	0.540919	1.21499	UP	9.87e-05	0.000510624
Glyma04g04290	1381	324	147	5.70327	2.45997	1.21315	UP	1.5e-18	3.65e-17
Glyma06g00590	1373	141	64	2.49644	1.07725	1.21252	UP	7.13e-09	7.31e-08
Glyma09g04750	1253	284	129	5.50985	2.37927	1.21149	UP	2.05e-16	4.25e-15
Glyma12g21920	256	66	30	6.26724	2.70824	1.21048	UP	8.04e-05	0.000425039
Glyma09g04880	693	176	80	6.17379	2.66785	1.21048	UP	1.04e-10	1.33e-09
Glyma05g33080	1788	132	60	1.79465	0.775513	1.21048	UP	2.25e-08	2.16e-07
Glyma02g07610	1310	633	288	11.7464	5.08074	1.20911	UP	1.48e-34	7.74e-33
Glyma12g07770
Glyma17g06610
Glyma19g44730	811	68	31	2.03827	0.883377	1.20624	UP	6.55e-05	0.000352504
Glyma06g09520	3362	633	289	4.57698	1.98658	1.20411	UP	2.44e-34	1.26e-32
Glyma02g14250	1601	254	116	3.85669	1.67445	1.20368	UP	1.06e-14	1.92e-13
Glyma06g02520
Glyma02g35570	1183	129	59	2.6508	1.15258	1.20156	UP	3.91e-08	3.62e-07
Glyma13g01420	2333	94	43	0.979458	0.425951	1.2013	UP	2.8e-06	1.97e-05
Glyma16g25720	899	1246	571	33.6923	14.6785	1.19871	UP	1.82e-65	2.02e-63
Glyma09g06160	1732	72	33	1.01055	0.440323	1.1985	UP	4.35e-05	0.000243639
Glyma12g31890	1012	72	33	1.72952	0.753596	1.1985	UP	4.35e-05	0.000243605
Glyma07g09600	536	61	28	2.76654	1.20725	1.19636	UP	0.000173967	0.0008506
Glyma14g08480	1424	172	79	2.93624	1.2821	1.19546	UP	2.55e-10	3.12e-09
Glyma06g18420	2186	494	227	5.4935	2.39983	1.19479	UP	7.6e-27	2.91e-25
Glyma02g33570	483	252	116	12.6831	5.5503	1.19227	UP	2.12e-14	3.74e-13
Glyma02g10630	2525	76	35	0.731686	0.320341	1.19162	UP	2.89e-05	0.000167882
Glyma13g12020	24078	13535	6249	13.665	5.99785	1.18797	UP	0	0
Glyma02g11060	1637	249	115	3.69763	1.62351	1.18749	UP	3.64e-14	6.33e-13
Glyma07g31080	1540	67	31	1.05761	0.465207	1.18487	UP	9.37e-05	0.000486785
Glyma06g02320	1164	162	75	3.38325	1.48907	1.184	UP	1.13e-09	1.28e-08
Glyma08g11520	1680	82	38	1.18653	0.522733	1.1826	UP	1.57e-05	9.57e-05
Glyma11g34780	1541	192	89	3.0288	1.33473	1.1822	UP	3.5e-11	4.68e-10
Glyma02g06300	1133	69	32	1.48044	0.652718	1.1815	UP	7.62e-05	0.000404421
Glyma15g01490	4619	112	52	0.589444	0.260172	1.17989	UP	4.55e-07	3.62e-06
Glyma17g04150
Glyma03g02520	771	116	54	3.65743	1.61862	1.17607	UP	3.04e-07	2.48e-06
Glyma11g00240	1118	232	108	5.04451	2.23248	1.17607	UP	4.06e-13	6.46e-12
Glyma18g50100	1543	73	34	1.15008	0.509235	1.17534	UP	5.05e-05	0.000278175
Glyma13g06600	2277	150	70	1.6014	0.710461	1.17251	UP	6.12e-09	6.34e-08
Glyma06g04590	1265	259	121	4.97716	2.21055	1.17092	UP	2.2e-14	3.89e-13
Glyma01g11870	826	323	151	9.50594	4.22476	1.16996	UP	1.51e-17	3.41e-16
Glyma12g33240
Glyma07g09970	1491	160	75	2.60864	1.16249	1.16608	UP	2.25e-09	2.46e-08
Glyma13g09690
Glyma06g11140	2316	130	61	1.36451	0.608691	1.1646	UP	7.41e-08	6.59e-07
Glyma06g16650	1587	100	47	1.53178	0.684426	1.16224	UP	2.5e-06	1.78e-05
Glyma13g39710	1452	134	63	2.24342	1.00272	1.16178	UP	4.96e-08	4.53e-07
Glyma15g14020	1887	151	71	1.94526	0.869545	1.16163	UP	7.06e-09	7.24e-08
Glyma20g23810	1647	68	32	1.00366	0.449016	1.16044	UP	0.000108386	0.000555799
Glyma15g08120	1107	85	40	1.86657	0.83506	1.16044	UP	1.48e-05	9.06e-05
Glyma13g33290
Glyma10g37290	2535	87	41	0.834284	0.373776	1.15836	UP	1.2e-05	7.51e-05
Glyma02g16200	1296	70	33	1.313	0.588457	1.15786	UP	8.81e-05	0.000460823
Glyma01g04860	1287	89	42	1.68106	0.754182	1.15639	UP	9.8e-06	6.23e-05
Glyma06g08970	1939	74	35	0.92774	0.417153	1.15314	UP	5.83e-05	0.000316556
Glyma07g07650	3410	76	36	0.541791	0.24398	1.15098	UP	4.74e-05	0.000263396
Glyma19g01810	1995	135	64	1.64499	0.741383	1.14979	UP	5.7e-08	5.16e-07
Glyma15g07710	1982	141	67	1.72937	0.781226	1.14644	UP	3.11e-08	2.92e-07
Glyma06g15940	1635	101	48	1.50168	0.678467	1.14622	UP	2.88e-06	2.03e-05
Glyma02g40890	1767	387	184	5.32411	2.4065	1.1456	UP	4.35e-20	1.15e-18
Glyma13g29520
Glyma18g48420	1073	229	109	5.1881	2.34764	1.14399	UP	1.81e-12	2.72e-11
Glyma06g10700	1163	231	110	4.82842	2.18584	1.14336	UP	1.48e-12	2.24e-11
Glyma08g22050	525	65	31	3.00972	1.36461	1.14114	UP	0.000188952	0.000913219
Glyma06g13890	1307	109	52	2.02733	0.919461	1.14072	UP	1.28e-06	9.5e-06
Glyma17g10530	753	67	32	2.16298	0.982111	1.13906	UP	0.00015346	0.000759735
Glyma07g38580	1338	184	88	3.34298	1.51996	1.1371	UP	3.28e-10	3.95e-09
Glyma17g18310	1085	968	463	21.6879	9.86181	1.13697	UP	3.04e-47	2.29e-45
Glyma09g07240	4077	372	178	2.21807	1.00899	1.1364	UP	3.86e-19	9.73e-18
Glyma17g11370	297	234	112	19.1528	8.71499	1.13598	UP	1.39e-12	2.1e-11
Glyma13g01690	1768	94	45	1.29246	0.588214	1.13571	UP	7.47e-06	4.85e-05
Glyma01g25830	1932	1090	522	13.7149	6.24409	1.13518	UP	7.56e-53	6.5e-51
Glyma01g09460	640	532	255	20.2071	9.20801	1.1339	UP	1.32e-26	4.97e-25
Glyma04g40600	1601	438	210	6.65052	3.03133	1.13351	UP	3.56e-22	1.06e-20
Glyma03g26530
Glyma18g52660	1279	75	36	1.42549	0.650485	1.13187	UP	6.69e-05	0.000359457
Glyma14g35380
Glyma20g05700	1768	42482	20425	584.111	266.984	1.12949	UP	0	0
Glyma19g35520	679	239	115	8.55659	3.91411	1.12835	UP	1.06e-12	1.63e-11
Glyma02g16710	1676	137	66	1.9871	0.910071	1.12661	UP	7.47e-08	6.64e-07
Glyma17g23590	1404	752	363	13.0204	5.9751	1.12374	UP	2.02e-36	1.11e-34
Glyma02g14180
Glyma15g24060	1710	640	310	9.09822	4.18959	1.11878	UP	4.92e-31	2.21e-29
Glyma16g34060	1195	99	48	2.01391	0.928279	1.11737	UP	5.67e-06	3.78e-05
Glyma03g34480
Glyma07g21110	2697	249	121	2.24435	1.03684	1.11411	UP	6.22e-13	9.72e-12
Glyma01g40460	891	214	104	5.8386	2.6975	1.114	UP	2.58e-11	3.5e-10
Glyma08g20440	783	107	52	3.32196	1.53478	1.114	UP	2.5e-06	1.78e-05
Glyma01g42970	1858	72	35	0.942018	0.435339	1.11362	UP	0.000115821	0.000589832
Glyma17g14490	498	74	36	3.61223	1.67062	1.1125	UP	9.41e-05	0.000488623
Glyma19g33800	769	74	36	2.33926	1.08189	1.1125	UP	9.41e-05	0.000488748
Glyma12g30210	1722	74	36	1.04465	0.483142	1.1125	UP	9.41e-05	0.000488686
Glyma13g06620	3014	152	74	1.22595	0.567406	1.11145	UP	2.07e-08	1.99e-07
Glyma05g25590	2024	78	38	0.936821	0.433889	1.11045	UP	6.22e-05	0.000335846
Glyma19g43240	1045	197	96	4.58271	2.12305	1.11006	UP	1.78e-10	2.21e-09
Glyma10g32890	1876	121	59	1.56792	0.726816	1.10919	UP	6.01e-07	4.71e-06
Glyma11g19560	1449	86	42	1.44279	0.669864	1.10692	UP	2.72e-05	0.000158657
Glyma07g31050	1884	133	65	1.7161	0.79733	1.10589	UP	1.78e-07	1.5e-06
Glyma17g14750	2453	9651	4720	95.6417	44.4682	1.10486	UP	0	0
Glyma20g35440	863	96	47	2.70416	1.25861	1.10335	UP	9.72e-06	6.19e-05
Glyma09g08290
Glyma03g28640	616	198	97	7.81371	3.63912	1.10242	UP	2.02e-10	2.5e-09
Glyma06g04010	856	100	49	2.83987	1.3229	1.10212	UP	6.45e-06	4.25e-05
Glyma15g15130	624	200	98	7.79144	3.6295	1.10212	UP	1.65e-10	2.06e-09
Glyma17g10050	1135	110	54	2.35597	1.09952	1.09945	UP	2.32e-06	1.66e-05
Glyma05g31190	3399	672	330	4.80608	2.24372	1.09897	UP	1.26e-31	5.82e-30
Glyma08g23310	1601	112	55	1.70059	0.79392	1.09897	UP	1.89e-06	1.37e-05
Glyma12g06130
Glyma02g16440	1734	177	87	2.4814	1.15951	1.09764	UP	2.09e-09	2.3e-08
Glyma05g36100	1256	594	292	11.4966	5.37277	1.09747	UP	4.37e-28	1.75e-26
Glyma19g42280	1953	775	381	9.64655	4.50846	1.09738	UP	3.89e-36	2.11e-34
Glyma02g01460	1184	311	153	6.3853	2.98638	1.09636	UP	2.02e-15	3.88e-14
Glyma13g27730	917	187	92	4.9573	2.31859	1.09631	UP	7.65e-10	8.84e-09
Glyma06g11990	1535	128	63	2.0271	0.948501	1.09569	UP	3.71e-07	3e-06
Glyma13g36120
Glyma05g17390	1773	1229	606	16.8506	7.89895	1.09307	UP	6.02e-56	5.62e-54
Glyma06g47750	1762	292	144	4.02856	1.8887	1.09287	UP	1.68e-14	2.98e-13
Glyma14g35790	1003	148	73	3.58702	1.68201	1.0926	UP	4.88e-08	4.48e-07
Glyma07g03800
Glyma07g11410	1554	83	41	1.29837	0.609731	1.09046	UP	4.67e-05	0.000259883
Glyma15g40070
Glyma04g08520	1477	85	42	1.39898	0.657165	1.09005	UP	3.8e-05	0.000215113
Glyma14g11010	864	91	45	2.56036	1.20366	1.08891	UP	2.04e-05	0.00012221
Glyma19g43650	1769	283	140	3.88894	1.82897	1.08835	UP	5.14e-14	8.83e-13
Glyma05g37180	1063	101	50	2.30973	1.08703	1.08733	UP	7.32e-06	4.76e-05
Glyma05g38340	1273	648	321	12.3743	5.8275	1.08639	UP	5.09e-30	2.21e-28
Glyma15g08590
Glyma14g06640	1491	133	66	2.16844	1.02299	1.08386	UP	2.8e-07	2.3e-06
Glyma01g44470	1213	137	68	2.74557	1.29555	1.08354	UP	1.86e-07	1.57e-06
Glyma11g11520	903	292	145	7.86082	3.71095	1.08289	UP	2.61e-14	4.59e-13
Glyma01g24360	1378	4457	2216	78.626	37.1643	1.08109	UP	1.87e-194	7.4e-192
Glyma09g29000	2991	126	63	1.02406	0.486776	1.07297	UP	7.12e-07	5.51e-06
Glyma12g00460	2874	120	60	1.015	0.48247	1.07297	UP	1.31e-06	9.75e-06
Glyma05g25460	1863	76	38	0.991684	0.471385	1.07297	UP	0.000121111	0.000614159
Glyma18g06840	2102	80	40	0.925188	0.439777	1.07297	UP	7.99e-05	0.00042252
Glyma02g15790	1083	74	37	1.66102	0.789548	1.07297	UP	0.000149139	0.000740508
Glyma14g38010	1762	378	189	5.21505	2.47891	1.07297	UP	7.77e-18	1.8e-16
Glyma12g28870	1334	370	185	6.74246	3.20495	1.07297	UP	1.72e-17	3.88e-16
Glyma20g34580	1172	98	49	2.03269	0.966215	1.07297	UP	1.25e-05	7.76e-05
Glyma08g47070	822	96	48	2.83904	1.34951	1.07297	UP	1.53e-05	9.38e-05
Glyma12g05080	1012	108	54	2.59427	1.23316	1.07297	UP	4.47e-06	3.04e-05
Glyma08g11300	1162	732	367	15.3136	7.29903	1.06904	UP	7.23e-33	3.48e-31
Glyma19g30900	2041	365	183	4.34733	2.07211	1.06903	UP	3.51e-17	7.73e-16
Glyma15g09550
Glyma01g37810	1671	241	121	3.50601	1.67346	1.067	UP	8.22e-12	1.17e-10
Glyma15g16360	1644	1477	742	21.8399	10.4306	1.06615	UP	2.77e-64	3e-62
Glyma19g24360	1656	169	85	2.48084	1.18622	1.06446	UP	1.14e-08	1.14e-07
Glyma08g04730	1367	620	312	11.0254	5.27462	1.0637	UP	7.11e-28	2.82e-26
Glyma04g08020	695	147	74	5.14168	2.46066	1.06319	UP	1.05e-07	9.18e-07
Glyma09g12250	1426	4499	2265	76.6954	36.7074	1.06307	UP	5.19e-191	1.97e-188
Glyma16g29650	884	339	171	9.32223	4.47043	1.06026	UP	7.18e-16	1.44e-14
Glyma03g14210	1901	904	457	11.56	5.55571	1.0571	UP	1.7e-39	1.03e-37
Glyma07g12180	1383	79	40	1.3886	0.66841	1.05483	UP	0.000110855	0.000566675
Glyma17g10970	1519	156	79	2.49655	1.20192	1.05459	UP	5.26e-08	4.79e-07
Glyma20g29250	867	77	39	2.15896	1.03956	1.05436	UP	0.000136477	0.000684321
Glyma01g08060	1206	148	75	2.98323	1.43721	1.05361	UP	1.18e-07	1.02e-06
Glyma09g04520	956	355	180	9.02699	4.35131	1.0528	UP	2.24e-16	4.63e-15
Glyma12g02540	1180	1642	833	33.827	16.3143	1.05204	UP	9.15e-70	1.08e-67
Glyma19g34250	4198	680	345	3.93767	1.89925	1.05191	UP	6.79e-30	2.93e-28
Glyma02g13620	1536	234	119	3.70337	1.79045	1.04852	UP	3.16e-11	4.25e-10
Glyma10g42570	1360	863	439	15.4257	7.45987	1.04811	UP	2.79e-37	1.59e-35
Glyma05g34920	1306	163	83	3.03401	1.46872	1.04666	UP	3.21e-08	3.01e-07
Glyma06g17420	1976	1627	829	20.0158	9.69556	1.04574	UP	1.74e-68	2.03e-66
Glyma12g34610	759	1048	534	33.5654	16.2594	1.0457	UP	9.64e-45	6.77e-43
Glyma07g06320	1856	359	183	4.70207	2.27865	1.04511	UP	2.3e-16	4.75e-15
Glyma11g10240	1250	302	154	5.87313	2.84719	1.04459	UP	5.43e-14	9.3e-13
Glyma13g36930	1115	394	201	8.59002	4.16607	1.04397	UP	8.79e-18	2.03e-16
Glyma01g35620	2628	774	395	7.15959	3.47358	1.04345	UP	2.24e-33	1.1e-31
Glyma06g03180
Glyma09g03270	1844	1209	618	15.9382	7.74521	1.04111	UP	5.44e-51	4.47e-49
Glyma04g08410	1393	1731	885	30.2078	14.6824	1.04083	UP	3.36e-72	4.17e-70
Glyma19g44340	1728	123	63	1.73035	0.842563	1.03821	UP	1.86e-06	1.35e-05
Glyma05g36650	570	123	63	5.24569	2.5543	1.03821	UP	1.86e-06	1.35e-05
Glyma10g34760	1476	160	82	2.63516	1.28391	1.03735	UP	5.39e-08	4.89e-07
Glyma13g19910	1377	1188	609	20.9727	10.2209	1.03699	UP	8.03e-50	6.4e-48
Glyma06g20730	996	183	94	4.46647	2.18109	1.03408	UP	6.55e-09	6.75e-08
Glyma17g35430	1146	138	71	2.9273	1.43179	1.03175	UP	5e-07	3.96e-06
Glyma18g49910	1609	103	53	1.55616	0.761246	1.03155	UP	1.44e-05	8.84e-05
Glyma05g08450	1693	206	106	2.9579	1.44695	1.03155	UP	8e-10	9.23e-09
Glyma17g06220
Glyma05g15700	1271	225	116	4.30338	2.1092	1.02877	UP	1.47e-10	1.84e-09
Glyma04g11140	1679	93	48	1.3465	0.660687	1.02717	UP	4.02e-05	0.000226721
Glyma08g43780
Glyma13g33300
Glyma02g46730
Glyma08g07140	1099	87	45	1.92439	0.946281	1.02406	UP	7.47e-05	0.000397257
Glyma10g05770	1342	174	90	3.15188	1.54987	1.02406	UP	2e-08	1.93e-07
Glyma07g07480	1445	112	58	1.88418	0.92761	1.02235	UP	7.07e-06	4.62e-05
Glyma13g04690	356	193	100	13.1789	6.49165	1.02157	UP	3.64e-09	3.89e-08
Glyma04g42760	1610	108	56	1.63069	0.803836	1.02051	UP	1.06e-05	6.71e-05
Glyma02g42290
Glyma16g13570
Glyma10g28020	1085	477	248	10.6871	5.28235	1.01662	UP	2.3e-20	6.16e-19
Glyma09g31030	1981	123	64	1.50936	0.746622	1.01549	UP	2.84e-06	2e-05
Glyma02g43010	1061	146	76	3.34511	1.6554	1.01487	UP	3.38e-07	2.75e-06
Glyma03g12230
Glyma17g05540
Glyma17g04850
Glyma07g38530	1342	499	260	9.03901	4.4774	1.0135	UP	3.93e-21	1.11e-19
Glyma13g38050	1563	190	99	2.95507	1.4638	1.01347	UP	6.05e-09	6.27e-08
Glyma18g43620	2457	92	48	0.910239	0.451483	1.01157	UP	5.51e-05	0.00030034
Glyma04g10900	1128	274	143	5.90492	2.92976	1.01113	UP	3.08e-12	4.56e-11
Glyma08g08540	1848	981	512	12.9045	6.40285	1.01108	UP	8.04e-40	4.96e-38
Glyma16g25550	2293	521	272	5.5234	2.74139	1.01065	UP	6.7e-22	1.98e-20
Glyma08g00420	1589	517	270	7.90932	3.92686	1.01018	UP	9.95e-22	2.9e-20
Glyma16g01430	542	178	93	7.9835	3.96542	1.00955	UP	2.02e-08	1.95e-07
Glyma03g06650	1650	88	46	1.2965	0.644287	1.00884	UP	8.33e-05	0.000438577
Glyma13g07910	2738	308	161	2.73458	1.35893	1.00884	UP	1.57e-13	2.59e-12
Glyma04g40880	1517	524	274	8.39689	4.17417	1.00836	UP	6.1e-22	1.8e-20
Glyma03g41390	665	283	148	10.3452	5.14334	1.00818	UP	1.54e-12	2.33e-11
Glyma17g23800	360	239	125	16.1387	8.02441	1.00806	UP	8.27e-11	1.07e-09
Glyma09g34380	2891	149	78	1.25288	0.623522	1.00674	UP	3.07e-07	2.51e-06
Glyma06g13080
Glyma05g35410	612	126	66	5.00486	2.49229	1.00586	UP	2.57e-06	1.83e-05
Glyma05g28410	670	84	44	3.04773	1.51769	1.00586	UP	0.000125918	0.000635685
Glyma18g13840	1347	498	261	8.98741	4.47794	1.00507	UP	7.96e-21	2.19e-19
Glyma12g09240	1757	206	108	2.85015	1.42055	1.00459	UP	1.83e-09	2.03e-08
Glyma15g11410	1701	309	162	4.41598	2.20098	1.00459	UP	1.74e-13	2.86e-12
Glyma02g07210	1665	99	52	1.44542	0.721763	1.00189	UP	3.3e-05	0.000189326
Glyma01g43280	2899	215	113	1.80286	0.900815	1.00099	UP	9.11e-10	1.05e-08
