# Supplementary material for: RNA-Seq analysis reveals that multiple phytohormone biosynthesis and signal transduction pathways are reprogrammed in curled-cotyledons mutant of soybean [Glycine max (L.) Merr.]
Source: BMC Genomics. 2014 Jun 21;15(1):510. doi: 10.1186/1471-2164-15-510 (PMC4078243; doi:10.1186/1471-2164-15-510)
Supplement: Supplementary file 10 — Additional file 10: The list of primers used in this article. (XLSX 12 KB) [file 12864_2014_6175_MOESM10_ESM.xlsx]

## Sheet: Sheet1
Addition file 10:	List of primers used:
qRT-PCR:
Gene ID	Primer Sequence (5'to3') of forward chain	Primer Sequence (5'to3') of reverse chain
Glyma14g39300	AATATTTGAAGGCATGGGTCTTG	TGGTGTTGTCACTGCGAACA
Glyma11g00580	ACGATTTGACCTAGCTTACGATGA	CTTTCCTTTAATCCCTTTTTCACAGT
Glyma03g02620	CCACCATGGCACCTCCAGTGA	CACGGCCCATGAAGGACTT
Glyma08g22190	ACAGCATGAACGAAGGTGCTT	CCACCATTCCATAGCAACCAA
Glyma10g32340	GGGCCCAAGGAATGATAGACT	CGCTTGCATGACCCAACA
Glyma02g13910	GACCGCCAAGCCTTCAAGT	CCCAGCTGAAGTCCCAGAAC
Glyma02g17360	TTGACGCAAACGTGCTTGAG	AGTGGCCCCACAGACTTGTC
Glyma11g05510	GAACGTTTTGCTGAGCATTGAC	TAATGCCCCGGAATGGATTT
Glyma12g11890	CCTTGGAGCTTTGCGTTTTG	TTTTGGTGGTGCACGTGTTAA
Glyma12g11200	ACGAGCATGTTCTCCGTGTTG	CTAATGTCACGGCACAAACACA
Glyma10g06360	TCCAAAAGGTTCGTTGTTAGCTT	CTCCCTTTTTCCTGAAACCAAA
Glyma10g06370	ACTTGGCTAATCCAGCATTCTTG	CTTTGCTGTTGTCCGGTATGAC
Glyma05g36360	CCTCAACCTTGCTCTCTTCGA	TGTGTTCGTCCTTGTGGAGGTA
Glyma12g03780	CAGCTGTTGCTGATGTTCCAA	TTCTTCTTCAGCCCAATCCAA
Glyma09g35460	TTGCAGTTTATGTTGGTGATAAGATG	CGAGAGGTGACATTTAGGAACTCAT
semi-quantitative reverse transcription PCR (RT-PCR):
Glyma18g05720	AGAACTGGGCAATGGGTT	GCAACTGGTCGTAGTAAAGC
Glyma03g02620	GTTTCCAAGTTGCTCCTC	TTTGGAAATCGGGTGAGA
Glyma16g13570	TCAAACTGGCTTTCCTGG	TACTTTGACGCACCCTCT
Glyma09g37370	ATTCAGGGTCTACAAGGATC	AGGCTCCTAATGATTCCAG
Glyma02g42290	GTTTGAAGTGCTGGAAGG	GCAGGGATGACATAGACG
Glyma05g23180	GGCAGATGCCTCGATACTGT	TCCCGTGTCTTGTGATGGT
Glyma03g09140	TTTGACACTGCCATACTCCT	TCCCAATCACCTTCTCCC
Glyma08g01430	GCTATAACCCTAACCCTC	TCCATGTCACCCTATTCT
Glyma19g43760	ACTCCTAGCAGGTATGAGAA	GCAGTGGCATTGGCATTA
Glyma06g02970	AACAAACAGCAGGCATCG	GGAGCAAGCAAAGGGAAG
Glyma11g00580	GTTTGGTAGGTTTGGTGGCA	CAGCCTCAACTCCAACGAAC
Glyma06g17420	AACCTTAGCCCTCAGTCC	CTGCGTCCCAGAAATGAC
Glyma16g28310	CTGAACGAGCAATCCAAG	TTGGCATTTCCTTCATTCAC
Glyma14g39300	AGCACGGCGACGAGAACAA	ACCTCCAACACCGCATCA
Glyma17g14710	TTATGCCATCTCCCACTCAA	GACACCAACATTAGCCGAAG
